# Supplementary material for: Molecular Epidemiology and Genetic Evolution of Porcine Reproductive and Respiratory Syndrome Virus in Northern China During 2021–2023
Source: Viruses. 2025 Jan 11;17(1):85. doi: 10.3390/v17010085 (PMC11769476; doi:10.3390/v17010085)
Supplement: Supplementary file 1 [file viruses-17-00085-s001.zip › Supplementary Table S1-S6.xlsx]

## Sheet: Table S1
	Table S1 PCR primer information
	Primer name	Primer sequence	Annealing temperature (℃)	Product length (bp)
	ORF5-F	ATGTTGGGGAAATGCTTGACC	57	603
	ORF5-R	CTAGAAACGACCCCATTGTTC
	Nsp2-F	ATGTTGTGCTTCCTGGGGTTG	58	1021/921/628
	Nsp2-R	CTTGACAGGGAGCTGCTTGA
	1-F	ATGACGTATAGGTGTTGGCTC	58	1091
	1-R	CACCATGCTTGGTTTGATAGCC
	2-F	GTGCCATGGCTGACGTCTATGACA	60	1415
	2-R	AAGACTCACTGCACCGCGAAGGTA
	3-F	TTGGAATGTGTTCAGGGTTGTTGCG	60	1395
	3-R	TGTGCGAGGCATCATCACAAACCC
	4-F	CATGTGGGATAAGGTGGATATGCT	58	1512
	4-R	CTGATTTTCAATCCGTTCAGCTGA
	5-F	ACTGTGGTTGCCCAACCCTATG	60	1608
	5-R	TTCCAATTCGGGTTTGGCCGC
	6-F	TTCTGGCCAGTTTTGTAATGTGGC	59	1648
	6-R	CGGCTAGCAGTTTAAACACTGCTC
	7-F	AGGCCCTCGGCATGATGAACG	62	1695
	7-R	TCAAGATGCTCAACCCACCAGTG
	8-F	TATGCACAGCATATGGTGCTCAG	59	1651
	8-R	GCAGTTGCCTATGTGGGTCG
	9-F	TTGACTCCAGTCAAGGCGCC	62	1681
	9-R	TTCTGTAACTGCTCAGAGTGAACGGC
	10-F	TCGGATACCGCGTATCTGTACGAG	62	1718
	10-R	AGCTACAATGCCTGACACATTGC
	11-F	CTCCAAGACATCCGCTGTCTTAGGC	60	1481
	11-R	ACAGCTCTTCTGCCACCCAAC
	12-F	TGATAACCACGCATTCGTCGTCCG	60	657
	12-R	TTAATTACGGCCGCATGGTTCTCG

## Sheet: Table S2
	Table S2 The list of 140 ORF5 nucleotide sequences with corresponding information
	Sequence number	Strain name	Lineage	Country/Province	Strain Collection date	ORF5. Seq
	1	HBBJ20211119	L1.8	China:Hebei	2021	ATGTTGGGGAAATGCTTGACCGCGGGTTATTGCTCGCAATTGCCTTTTTTGTGGTATATCGTGCCATTCTGTTTTGCTGCGCTCGTCAACGCCAGCAACGACAGCAGCTCCCATTTTCAGTTGATTTATAACCTGACGATATGTGAGCTGAATGGCACAGAATGGCT---GGACAAAAATTTTCCTTGGGCAGTAGAGACTTTCGTTATTTTTCCTGTTTTAACTCATATCGTCTCTTACGGTGCCCTCACCACTAGCCATTTTCTTGACACGGTCGGTCTGATCACTGTGTCCACCGCCGGGTACTATCGCGGGCGGTATGTATTAAGTAGCATCTACGCTGTCTGTGCCCTAGCTGCGCTTGTTTGCTTCGTCATTAGGTTGGTAAAAAATTGCATG…
	2	HBBJ20211120	L1.8	China:Hebei	2021	ATGTTGGGGAAATGCTTGACCGCGGGTTATTGCTCGCAATTGCCTTTTTTGTGGTATATCGTGCCATTCTGTTTTGCTGCGCTCGTCAACGCCGGCAACGACAACAGCTCCCATTTTCAGTTGATTTATAACCTGACGATATGTGAGCTGAATGGCACAGAATGGCTGAACAAAAATTTTCCTTGGGCAGTAGAGACTTTCGTTATTTTTCCTGTTTTAACTCATATCGTCTCTTACGGTGCCCTCACCACTAGCCATTTTCTTGACACGGTCGGTCTGATCACTGTGTCCACCGCCGGGTACTATCGCGGGCGGTATGTATTAAGTAGCATCTACGCTGTCTGTGCCCTAGCTGCGCTTGTTTGCTTCGTCATTAGGTTGGTAAAAAATTGCATGTCC…
	3	HBBJ20211126	L1.8	China:Hebei	2021	ATGTTGGGGAAATGCTTGACCGCGGGTTATTGCTCGCAATTGCCTTCTTTGTGGTATATCGTGCCATTCTGTTTTGCTGCGCTCGTCAACGCCAGCAACGACAACAGCTCCCATTTGCAGTTGATTTATAACCTGACGATATGTGAGCTGAATGGCACAGAATGGCTGAACAAAAATTTTTCTTGGGCAGTAGAGACTTTCGTTATTTTTCCTGTTTTAACTCATATCGTCTCTTACGGTGCCCTCACCACTAGCCATTTTCTTGACACGGTTGGTCTGATCACTGTGTCCACCGCCGGGTACTATCACGGGCGGTATGTATTAAGTAGCATCTACGCTGTCTGTGCCCTAGCTGCGCTTGTTTGCTTCGTCATTAGGTTGGTAAAAAATTGCATGTCC…
	4	HBBJ20211216	L1.8	China:Hebei	2021	ATGTTGGGGAAATGCTTGACCGCGGGTTATTGCTCGCAATTGCCTTTTTTGTGGTATATCGTGCCATTCTGTTTTGCTGCGCTCGTCAACGCCGGCAACGACAACAGCTCCCATTTGCAGTTGATTTATAACCTGACGATATGTGAGCTGAATGGCACAGAATGGCT---GAACAAAAATTTTTCTTGGGCAGTAGAGACTTTCGTTATTTTTCCTGTTTTAACTCATATCGTCTCTTACGGTGCCCTCACCACTAGCCATTTTCTTGACACGGTCGGTCTGATCACTGTGTCCACCGCCGGGTACTATCACGGGCGGTATGTATTAAGTAGCATCTACGCTGTCTGTGCCCTAGCAGCGCTTGTTTGCTTCGTCATTAGGTTGGTAAAAAATTGCATG…
	5	HBBJ20211217	L1.8	China:Hebei	2021	ATGTTGGGGAAATGCTTGACCGCGGGTTATTGCTCGCAATTGCCTTTTTTGTGGTATATCGTGCCATTCTGTTTTGCTGCGCTCGTCAACGCCGGCAACGACAACAGCTCCCATTTGCAGTTGATTTATAACCTGACGATATGTGAGCTGAATGGCACAGAATGGCT---GAACAAAAATTTTTCTTGGGCAGTAGAGACTTTCGTTATTTTTCCTGTTTTAACTCATATCGTCTCTTACGGTGCCCTCACCACTAGCCATTTTCTTGACACGGTCGGTCTGATCACTGTGTCCACCGCCGGGTACTATCACGGGCGGTATGTATTAAGTAGCATCTACGCTGTCTGTGCCCTAGCAGCGCTTGTTTGCTTCGTCATTAGGTTGGTAAAAAATTGCATG…
	6	HBBJ202306131	L8	China:Hebei	2023	ATGTTGGGGAAATGCTTGACCGCGTGCTGTTGCTCGCGATTGCTTTTTTTGTGGTGTATCGTGCCGTTCTATCTTGCTGTGCTCGTCAACGCCAGCAACAACAACAGCTCTCATGTTCAGTTGATTTATAACTTAACGTTATGTGAGCTGAATGGCACAGATTGGCTGGCACAAAAATTTGACTGGGCAGTGGAGACTTTTGTCATCTTCCCCGTGTTGACTCACATTGTTTCCTATGGGGCACTCACCACCAGCCATTTCCTTGACACAGTTGGTTTGGCCACTGTGTCTACCGCCGGATATTATCACGGGCGGTATGTCTTGAGTAGCATTTACGCAGTCTGTGCTCTGGCTGCGCTGATTTGCTTTGTCATTAGGCTTGCGAAGAACTGCATGTCC…
	7	HBBJ202306132	L1.8	China:Hebei	2023	ATGTTGGGGAAATGCTTGACCGCGGGTTGTTGCTCGCAATTGCTTTTTTTGTGGTGTATCGTGCCGTTCTGGCTTGCTGCGCTCGTCAGCGCCAACAGCAACAGCAGCTCCCATTTACAGTCGATTTATAACTTGACGATATGTGAGCTGAATGGCACAGATTGGCTGAGCAAAAAGTTTGACTGGGCAGTGGAGACTTTCGTCATCTTTCCCGTGTTGACTCACATTGTCTCTTACGGTGCCTTAACCACTAGCCATCTTCTTGACACGGTCGGTCTGATCACTGTGTCCACCGCCGGATATTATCACGGGCGGTATGTGTTGAGTAGCATCTACGCTGTCTGCGCCCTGGCTGCGTTTTCTTGCTTCGCCATTAGGTTGACAAAAAATTGCATGTCC…
	8	HBBJ20230822	L1.8	China:Hebei	2023	ATGTTGGGGAAATGCTTGACCGCGGGTTGCTGCTCGCAATTGCTTTTTTTGTGGTGTATCGTGCCGTTCTGGCTTGCTGCGCTCGTCAGCGCCAACAGCAACAGCAGCTCCCATTTACAGTCGATTTATAACTTGACGATATGTGAGCTGAATGGCACAGATTGGCTGGGCAAAAAGTTTGACTGGGCAGTGGAGACTTTCGTCATCTTTCCCGTGTTGACTCACATTGTCTCTTACGGTGCCTTAACCACTAGCCATCTTCTTGACACGGTCGGTCTGATCACTGTGTCCACCGCCGGATATTATCACGGGCGGTATGTGTTGAGTAGCATCTACGCTGTCTGCGCCCTGGCTGCGTTTTCTTGCTTCGCCATTAGGTTGACAAAAAATTGCATGTCC…
	9	HBBJ20221122	L1.8	China:Hebei	2022	ATGTTGGGGAAATGCTTGACCGCGGGTTGCTGCTCGCAATTGCTTTTTTTGTGGTGTATCGTGCCGTTCTGGCTTGCTGCGCTCGTCAGCGCCAACAGCAACAGCAGCTCCCATTTACAGTTGATTTATAACTTGACGATATGTGAGCTGAATGGCACAGATTGGCTGGGCGAAAATTTTGACTGGGCAGTGGAGACTTTCGTCATCTTTCCCGCGTTGACTCACATTGTCTCTTACGGTGCCTTAACCACTAGCCATTTTCTTGACACGGTCGGTCTGATCACTGTGTCCACCGCCGGATATTATCACAGGCGGTATGTGTTGAGTAGCATCTACGCTGTCTGCGCCCTGGCTGCGTTTTCTTGCTTCGCCATTAGGTTGACAAAAAATTGCATGTCC…
	10	HBBT20231010	L1.8	China:Hebei	2023	ATGTTGGGGAAATGCTTGACCGCGGGTTGCTGCTCGCAATTGCTTTTTTTGTGGTGTATCGTGCCGTTCTGGCTTGCTGCGCTCGTCAGCGCCAACAGCAACAGCAGCTCCCATTTACAGTCGATTTATAACTTGACGATATGTGAGCTGAATGGCACAGATTGGCTGGGCGAAAAGTTTGACTGGGCAGTGGAGACTTTCGTCATCTTTCCCGTGTTGACTCACATTGTCTCTTACGGTGCCTTAACCACTAGCCATCTTCTTGACACGGTCGGTCTGATCACTGTGTCCACCGCCGGATATTATCACGGGCGGTATGTGTTGAGTAGCATCTACGCTGTCTGCGCCCTGGCTGCGTTTTCTTGCTTCGCCATTAGGTTGACAAAAAATTGCATGTCC…
	11	HBCJL20230829	L1.8	China:Hebei	2023	ATGTTGGGGAAATGCTTGACCGCGGGTTGCTGCTCGCAATTGCCTTTTTTGTGGTGTATCGTGCCGTTCTGGCTTGCTGCGCTCGTCAGCGCCAACAGCAACAGCAGCTCCCATTTACAGTCGATTTATAACTTGACGATATGTGAGCTGAATGGCACAGATTGGCTGGGCAAAAAGTTTGACTGGGCAGTGGAGACTTTCGTCATCTTTCCCGTGTTGACTCACATTGTCTCTTACGGTGCCTTAACCACTAGCCATCTTCTTGACACGGTCGGTCTGATCACTGTGTCCACCGCCGGATATTATCACGGGCGGTATGTGTTGAGTAGCATCTACGCTGTCTGCGCCCTGGCTGCGTTTTCTTGCTTCGCCATTAGGTTGACAAAAAATTGCATGTCC…
	12	HBCYQ20231010	L1.8	China:Hebei	2023	TGTTGGGGAAATGCTTGACCGCGGGTTGTTGCTCGCAATTGCTTTTTTTGTGGTGTATCGTGCCGTTCTGGCTTGCTGCGCTCGTCAGCGCCAGCAGCAACAGCAGCTCCCATTTACAGTCGATTTATAACTTGACGATATGTGAGCTGAATGGCACAGATTGGCT---GAGCAATAAGTTTGACTGGGCAGTGGAGACTTTCGTCATCTTTCCCGTGTTGACTCACATTGTCTCTTGCGGTGCCTTAACCACTAGCCATCTTCTTGACACGGTCGGTCTGATCACTGTGTCCACCGCCGGATATTGTCACGGGCGGTATGTGTTGAGTAGCATCTACGCTGTCTGCGCCCTGGCTGCGTTTTCTTGCTTCGCCATTAGGTTGACAAAAAATTGCATGT…
	13	HBCZ20220101	L8	China:Hebei	2022	ATGTTGGGGAAATGCTTGACCGCGGGCTGTTGCTCGCGATTGCTTTCTTTGTGGTGTATCGTGCTGTTCTATCTTACTGTGCCCGCCAACGCCAACCAAAACAACAGCTCTCATATTCAGTTGATTTACAATTTGACGTTATGTGAGCTGAATGGCACAGATTGGCTGAATAAAAAGTTTGACTGGGCTGTGGAGACCTTTGTCATTTTCCCCGTATTGACTCACATTGTTTCCTATGGAGCACTCACCACCAGCCATTTCCTTGACACAGTTGGTCTGGTCACTGTGTCCACCGCCGGATATTATCACAGGCGGTATGTCTTGAGTAGCATTTACGCAGTCTGTGCTTTGGCTGCGCTGATTTGCTTTGTCATTAGGCTTGCGAAGAACTGCATGTCC…
	14	HBCZ20220111	L1.8	China:Hebei	2022	ATGTTGGGGAAATGCTTGACCGCGGGTTATTGCTCGCAATTGCTTTTTTTGTGGTATATCGTGCCATTCTGTTTTGTTGCGCTCGTCAACGCCAACAACGACAGCAGCTCCCACTTGCAGTTGATTTATAACCTGACGATATGTGAGCTGAATGGCACGGATTGGCTGAACAACCACTTTTCCTGGGCAGTGGAGACTTTCGTCATTTTCCCTGTGTTGACTCATATTGTCTCTTACGGCGCCCTCACCACCAGCCATTTTCTTGACACGGTCGGCCTGATCACTGTGTCCACCGCCGGGTATCATCACGGGCGGTATGTATTGAGTAGCATCTACGCTGTCTGTGCCCTGGCTGCGTTTGTTTGCTTCGCCATTAGGTTGGCGAAAAATTGCATGTCC…
	15	HBFJ20211014	L1.5	China:Hebei	2021	ATGTTGGGGAAATGCTTGACCGCGGGCTACTGCTCGCAATTGCTTTTTTTGTGGTGTATCGTGCCGTTCTGTTTGGTTGCGCCCGTCAACGCCAACAAAAACAGCAGCTCCCATTTACAGTTGATTTATAACCTGACGATATGTGAGCTGAATGGCACAGATTGGCTAAATAAAAGTTTTGATTGGGCGGTGGAGACCTTTGTTATTTTTCCTGTGTTGACTCATATTGTCTCCTATGGCGCCCTAACTACCAGCCATTTCCTTGACACAGTCGGCCTGATCACCGTGTCTGCCGCCGGATATTACCACGAACGGTATGTCTTGAGCAGCATTTACGCCGTCTGCGCCCTAGCTGCGTTAACTTGCTTCGTCATCAGGCTAACAAAAAATTGCATGTCC…
	16	HBHS20230413	L1.8	China:Hebei	2023	ATGTTGGGGAAATGCTTGACCGCGGGTTATTGCTCGCAATTGCTTTTTTTGTGGTGTATCGTGCCGTTCTGTTTTGCTGTGCTCGTCAACGCCTCCAGCAACAGCAGCTCCCATCTACAGTTGATTTATAACCTGACGATATGTGAGCTGAATGGCACAGATTGGCTGAATGAAAGGTTTGACTGGGCAGTGGAGACTTTCGTTATCTTTCCTGTGTTGACTCATATTGTCTCTTACGGCGCCCTTACCACTAGCCATTTTCTTGACATGGTCGGCCTGATTACTGTATCCGCCGCCGGATATTATCACAGGCGGTATGTATTGAGTAGCGTCTACGCTGTCTGTGCCCTGGCTGCGTTGGTTTGCTTCGCCATTAGGTTGGTAAAAAATTGCATGTCC…
	17	HBHS20230913	L8	China:Hebei	2023	ATGTTGGGGAAGTGCTTGACCGCATACTGTTGCTTGCGATTGCTTTCTTTGTGGTGTATCGTGCCGTTCTATTTTGCTGTGCTCGTCAACGCCAACAACAGCAGCAGCTCTCATATTCAGTCGATTTATAATTTGACGCTATGTGAGCTGAACGGCACGGATTGGCTGGCAAACAAATTTGATTGGGCAGTGGAGACTTTTGTCATCTTCCCCGTGTTGACTCACATTGTTTCCTATGGGGCACTTACCACCAGCCATTTCCTTGACACGGTTGGTTTGGCCACTGTGTCCACCGCCGGATATTATCACGGGCGGTATGTCTTAAGTAGCATTTATGCAGTCTGTGCTCTGGCTGCACTGATTTGCTTTGTCATCAGGCTTGTGAAGAACTGTATGTCT…
	18	HBLDQ20220221	L1.5	China:Hebei	2022	ATGTTGGGGAAATGCTTGACCGCGGGCTGCTGCTCGCAATTGCCTTTTTTGTGGTGTATCGTGCCGTTCTGTTTAGTTGCGCTCGTCAACGCCAACAACAGCAGCAGCTCCCATTTACAGTTGATTTACAACCTGACGATATGTGAGCTGAATGGCACAGATTGGCTGAATAGAACTTTTGATTGGGCGGTGGAGACCTTTGTTATTTTTCCTGTGTTAACTCATATTGTCTCCTATGGCGCCCTAACCACCAGCCACTTCCTTGACACAGTCGGCCTGATCACCGTGTCTGCCGCCGGATATTACCACGGGCGGTATGTCTTGAGCAGTATTTACGCCGTCTGCGCCCTAGCTGCGTTAACTTGCTTCGTCATCAGGCTAACAAAAAATTGCATGTCC…
	19	HBLYJ20210705	L1.8	China:Hebei	2021	ATGTTGGGGAAATGCTTGACCGCGGGTTATTGCTCGCCGTTGCCTTTTTTGTGGTGTATCGTGCTATTCTGTTTTACTGTGCTTGTCAACGCCAGCGACAACAGCAGCTCCCATTTACAGTTGATTTATAACCTGACGATATGTGAGCTGAACGGCACGGATTGGCTGAACGACCGCTTTGATTGGGCAGTGGAGACTTTCGTTATCTTTCCTGTGTTGACTCATGTTGTCTCTTATGGCGCTCTTACCACCAGCCATTTTCTCGACACGGTCGGCCTGATCACTGTGTCCACTGCCGGTTATTATCACGGGCGGTATGTATTGAGTAGCATCTACGCCGTCTGTGCCCTGGCTGCGTTGGTCTGCTTCGCCATTAGGTTGGCGAAAAATTGCATGTCC…
	20	HBNDG20210829	L1.8	China:Hebei	2021	ATGTTGGGGAAATGCTTGACCGCGGGTTATTGCTCGCCGTTGCCTTTTTTGTGGTGTATCGTGCTATTCTGTTTTACTGTGCTTGTCAACGCCAACGACAACAGCAGCTCCCATTTGCAGTTGATTTATAACCTGACGATATGTGAGCTGAACGGCACAGATTGGCTGAACGACCGCTTTGATTGGGCAGTGGAGACTTTCGTTATCTTTCCTGTGTTGACTCATGTTGTCTCTTATGGCGCTCTTACCACCAGCCATTTTCTCGACACGGTCGGCCTGATCACTGTGTCCACTGCCGGTTATTACCACGGGCGGTATGTATTGAGTAGCATCTACGCCGTCTGTGCCCTGGCTGCGTTGGTCTGCTTCGCCATTAGGTTGGCGAAAAATTGCATGTCC…
	21	HBNDG20210921	L1.8	China:Hebei	2021	ATGTTGGGGAAATGCTTGACCGCGGGTTATTGCTCGCCGTTGCCTTTTTTGTGGTGTATCGTGCTATTCTGTTTTACTGTGCTTGTCAACGCCAACGACAACAGCAGCTCCCATTTACAGTTGATTTATAACCTGACGATATGTGAGCTGAACGGCACAGATTGGCTGAACAACCGCTTTGATTGGGCAGTGGAGACTTTCGTTATCTTTCCTGTGTTGACTCATGTTGTCTCTTATGGCGCTCTTACCACCAGCCATTTTCTCGACACGGTCGGCCTGACCACTGTGTCCACTGCCGGTTATTATCACGGGCGGTATGTATTGAGTAGCATCTATGCCGTCTGTGCCCTGGCTGCGTTGGTCTGCTTCGCCATTAGGTTGGCGAAAAATTGCATGTCC…
	22	HBNDG20220823	L1.8	China:Hebei	2022	ATGTTGGGGAAATGCTTGACCGCGGGTTATTGCTCGCAATTGCCTTTTTTGTGGTATATCGTGCCATTCTGTTTTGCTGCGCTCGTCAACGCCGGCAACGACAACAGCTCCCATTTGCAGTTGATTTATAACCTGACGATATGTGAGCTGAATGGCACAGACTGGCTGAACAAAAATTTTTCTTGGGCAGTAGAGACTTTCGTTATTTTTCCTGTTTTAACTCATATCGTCTCTTACGGTGCCCTCACCACCAGCCATTTTCTTGATACGGTCGGTCTGATCACTGTGTCCACCGCCGGGTACTGTCACGGGCGATATGTATTAAGTAGCATCTACGCTGTCTGTGCCCTAGCAGCGCTTGTTTGCTTCGTCATTAGGTTGGTAAAAAATTGCATGTCC…
	23	HBNDG20220303	L1.5	China:Hebei	2023	ATGTTGGTTAAATGCTTGACCGCGGGTTGTTGTTCCCAATTCCTTTTTTTGTGGTGTATCGTGCCGTTCTGTTTTGTTGCGCTTGTCAACGCCAACAGCAACAGCAGCTCCCATTTTCAGTTGATTTATAACTTGACGATATGTGAGCTGAATGGCACAGATTGGCTAAACAGACGTTTTGATTGGGCGGTTGAGACCTTTGTTATCTTTCCTGTGTTAACTCATATTGTCTCCTATGGCGCCCTCACCACCAGCCATTTCCTTGACACAGTCGGCCTGACCACCGTGTTTGCCGCCGGATATCACCACGGGCGGTATGTCTTGAGTAGCATTTACGCCGTTTGCGCTTTGGCTGCGTTAACTTGCTTCGTCATCAGGCTAACAAAAAACTGTATGTCC…
	24	HBNDG20220320	L1.8	China:Hebei	2023	ATGTTGGATAAATGCTTGACCGCGGGTTATTGCTCGCAATTGCCTTTTTTGTGGTATATCGTGCCATTCTGTTTTGCTGCGCTCGCCAACGCCAGCACCAACAGCAGCTCCCATTTGCAGTTGATTTATAACCTGACGATATGTGAGCTGAATGGCACAGACTGGCTGAGCGAAAATTTTTCTTGGGCAGTAGAGACTTTCGTTATTTTTCCTGTTTTAACTCATATCGTCTCTTACGGTGCCCTCACCACTAGCCATTTTCTTGACACGGCCGGTCTGATCACTGTGTCCACCGCCGGGTACTATCACGGGCGGTATGTATTAAGTAGCATCTACGCTGTCTGTGCCCTAGCAGCGCTTGTTTGCTTCGTCATCAGGTTGGTAAAAAATTGCATGTCC…
	25	HBPFL20230301	L1.8	China:Hebei	2023	ATGTTGGGGAAATGCTTGACCGCGGGTTACTGCTCACAATTGCTTTCTTTGTGGTGTATCGTGCCATTCTGTTTTGCTGTGCTCGTCAACGCCAACAGCAACAGCAGCTCCCATCTACAGTTGATTTATAACCTGACGATATGTGAGCTGAATGGCACAGATTGGCTAGATAAAAAATTTGATTGGGCAGTGGAGACTTTCGTTATTTTTCCTGTGTTGACTCATATTGTCTCTTACGGCGCCCTCACCACTAGCCATCTTCTTGACACAATTGGCCTCGCCACTGTGTCCACCGCCGGTTATTATCACGGGCGGTATGTATTGAGTAGCATCTACGCTGCCTGTGCCCTGGCCGCGTTGGTTTGCTTCGTCATTCGGTTGGCGAAAAATTGCATGTCC…
	26	HBSST20230401	L1.8	China:Hebei	2023	ATGTTGGGGAAATGCTTGACCGCGGGTTATTGCTCGCAATTGCCTTTTTTGTGGTATATCGTGCCATTCTGTTTTGCTGCGCTCGTCAACGCCAACAACGACAGCAGCTCCCATTTGCAGTTGATTTATAACCTGACGATATGTGAGCTGAATGGCACAGAATGGCTGGGCAAAAATTTTTCTTGGGCAGTAGAGACTTTCGTTATTTTTCCTGTTTTAACTCATATCGTCTCTTACGGTGCCCTCACCACTAGCCATTTTCTTGACACGGTCGGTCTGATCACTGTGTCCACCGCCGGGTACTATCACGGGCGGTATGTATTAAGTAGCATCTACGCTGTCTGTGCCCTAGCTGCGCTTGTCTGCTTCGTCATTAGGTTGGTAAAAAATTGCATGTCC…
	27	HBTFL20230601	L1.8	China:Hebei	2023	ATGTTGGGGAAATGCTTGACCGCGGGTTGTTGCTCGCAATTGCTTTCTTTGTGGTATATCGTGCCATTCTGTTTCACTGCGCTCGCCAACGCCGAAAACAGCAGCTCCCATTTACAGTCGATTTACAACCTGACGATATGTGAGCTGAATGGCACGGAGTGGCTAGGAGCAAAATTTGATTGGGCTGTGGAGACTTTCGTTATCTTTCCTGTGCTGACTCACATTGTCTCTTACGGCGCCCTCACCACTAGTCATTTTCTTGACACGGTCGGCTTGGCCACTGTGTCCACCGCCGGATATTTTCACGGGCGGTACGTGTTGAGCAGCATCTACGCCGTCTGTGCCCTGGCTGCGTTGGTCTGCTTTGCCATTAGGTTTGCAAAAAATTGCATGTCCTGG…
	28	HBWZ20220423	L1.5	China:Hebei	2022	ATGTTGGGGAAATGCTTGACCGCGGGCTGTTGCTCGCAATTGCTTTTTTTGTGGTGTATCGTGCCGTTCTGTTTTGTTTCGCTCGTCAACGCCAACAGCAACAGCAGCTCCCATTTACAGTTGATTTATAACCTGACGATATGTGAGCTGAATGGCACAGATTGGCTAGATAAAAGATTTGATTGGGTGGTGGAGACCTTTGTTATTTTTCCTGTGTTGACTCATATTGTCTCCTATGGCGCCCTTACCACCAGCCATTTCCTTGACACAGCCGGCTTGCTCACCGTGTCTGCCGCCGGATATCACCACGGGCGGTATGTCTTGAGTAGCATTTACGCCGTCTGCGCCCTGGCTGCGTTAACTTGCTTCGTCATCAGGCTAACAAAAAATTGTATGTCC…
	29	HBXB20211014	L1.5	China:Hebei	2021	ATGTTGGGGAAATGCTTGACCGCGGGCTGCTGCTCGCAATTGCCTTTTTTGTGGTGTATCGTGCCGTTCTGTTTTGTTGCGCTCGTCAACGCCAACAACAGCAGCAGCTCCCATTTACAGTTGATTTATAACCTGACGATATGTGAGCTGAATGGCACAGAATGGCTAAATAAAAGTTTTGATTGGGTGGTTGAGACCTTTGTCATCTTTCCTGTGTTGACTCACATTGTCTCCTATGGCGCCCTCACCACCAGTCATTTCCTTGACACAGTCGGCCTAACCACCGTGTCTGTCGCCGGGTATTACCACAGGCGGTATGTCTTGAGTAGCATTTACGCCGTCTGTGCCCTGGCTGCGTTGACTTGCTTTGTCATCAGGCTAACAAAAAACTGTATGTCC…
	30	HBXL20211014	L1.5	China:Hebei	2021	ATGTTGGGGAAATGCTTGACCGCGGGCTGCTGCTCGCAATTGCCTTTTTTGTGGTGTATCGTGCCGTTCTGTTTTGTTGCGCTCGTCAACGCCAACAACAGCAGCAGCTCCCATTTACAGTTGATTTATAACCTGACGATATGTGAGCTGAATGGCACAGAATGGCTAAATAAAAGTTTTGATTGGGCGGTTGAGACCTTTGTCATCTTTCCTGTGTTGACTCACATTGTCTCCTATGGCGCCCTCACCACCAGTCATTTCCTTGACACAGTCGGCCTAACCACCGTGTCTGTCGCCGGGTATTACCACAGGCGGTATGTCTTGAGTAGCATTTACGCCGTCTGTGCCCTGGCTGCGTTGACTTGCTTTGTCATCAGGCTAACAAAAAACTGCATGTCC…
	31	HBXT20230913	L8	China:Hebei	2023	ATGTTGGGGAAGTGCTTGACCGCATACTGTTGCTTGCGATTGCTTTCTTTGTGGTGTATCGTGCCGTTCTATTTTGCTGTGCTCGTCAACGCCAACAACAGCAGCAGCTCTCATATTCAGTCGATTTATAATTTGACGCTATGTGAGCTGAACGGCACGGATTGGCTGGCAAACAAATTTGATTGGGCAGTGGAGACTTTTGTCATCTTCCCCGTGTTGACTCACATTGTTTCCTATGGGGCACTTACCACCAGCCATTTCCTTGACACGGTTGGTTTGGCCACTGTGTCCACCGCCGGATATTATCACGGGCGGTATGTCTTAAGTAGCATTTATGCAGTCTGTGCTCTGGCTGCACTGATTTGCTTTGTCATCAGGCTTGTGAAGAACTGTATGTCT…
	32	HBXT20230916	L1.8	China:Hebei	2023	ATGTTGGGGAAGTGCTTGACCGCGGGTTATTGCTCGCAATTGGTTTTTTTGTGGTGTATCGTGCCATCCTGTTTTGTTGCGCTCGTCAACGCCAACAACAACAGCAGCTCCCATTTACAGTTGATTTATAACCTGACGATATGTGAGCTGAATGGTACGGATTGGCTGAATAACCACTTCAATTGGGCAGTAGAGACTTTCGTCATCTTTCCTGTGTTAACTCACATCGTCTCTTATGGCGCCCTTACCACTAGCCATTTCCTTGACACGGCTGGCCTGATCATCGTGTCCGCCGCCGGTTATCATCACGGGCGGTATGTATTGAGTAGCATCTACGCTGTCTGTGCCCTGGCTGCGTTGGTTTGCTTCGCCGTTAGGTTGGCGAAAAATTGCATGTCC…
	33	HBXY20220331	L1.5	China:Hebei	2022	ATGTTGGGGAAATGCTTGACCGCGGGCTGCTGCTCGCAATTGCTTTTTTTGTGGTGTATCGTGCCGTTCTGTTTAGTTGCGCTCGTCAACGCCGACAACAGCAGCAGCTCCCATTTACAGTTGATTTATAATCTGACGATATGTGAGCTGAATGGCACAGATTGGCTAAATAGAAACTTTGATTGGGCAGTGGAGACCTTTGTTATCTTTCCTGTGTTGACTCATATTGTCTCCTATGGCGCCCTGACCACCAGCCATTTCCTTGACACAGTCGGCCTGATCACCGTATCTACTGCTGGATATTACCACGAGCGGTACGTCTTGAGCAGCATTTACGCCGTCTGCGCCCTAGCTGCGTTAACTTGCTTCGTCATCAGGCTAACAAAAAATTGCATGTCT…
	34	HBXZY20230701	L1.8	China:Hebei	2023	ATGTCGGGGAAATGCTTGACCGCGGGCTATTGCTCGCAATTAGTTTTTTTGTGGTGTATCGTGCCATTCTGTTTTGTTGCGCTCGTCAACGCCAACAACAACAGCAGCTCCCATTTACAGCTGATTTATAACCTGACAATATGTGAGCTGAATGGCACAGAGTGGCTGGGCAGTAAATTTAACTGGGCAGTGGAGACCTTTGTCATCTTTCCTGTGTTGACTCACATTGTCTCTTACGGCGCCCTTACCACTAGCCATTTTCTTGACACGGTCGGCCTGATCACCGTATCCACCGCCGGTTATTATCACGGGCGGTATGTGTTGAGTAGCATCTACGCTGTCTGTGCTCTGGCTGCGTTGGCTTGCTTCATCATTAGGTTGGCAAAAAACTGCATGTCC…
	35	HBYK20220301	L1.8	China:Hebei	2022	ATGTTGGGGAAATGCTTGACCGCGGGTTACTGCTCACAATTGCTTTCTTTGTGGTGTATCGTGCCATTCTGTTTTGCTGTGCTCGTCAACGCCAACAGCAACAGCAGCTCCCATCTACAGTTGATTTATAACCTGACGATATGTGAGCTGAATGGCACAGATTGGCTAGATAAAAAATTTGATTGGGCAGTGGAGACTTTCGTTATTTTTCCTGTGTTGACTCATATTGTCTCTTACGGCGCCCTCACCACTAGCCATCTTCTTGACACAATTGGCCTCGCCACTGTGTCCACCGCCGGTTATTATCACGGGCGGTATGTATTGAGTAGCATCTACGCTGCCTGTGCCCTGGCCGCGTTGGTTTGCTTCGTCATTCGGTTGGCGAAAAATTGCATGTCC…
	36	HBZH20230930	L5	China:Hebei	2023	ATGTTGGAGAAATGCTTGACCGCGGGCTGTTGCTCGCAATTGCTTTCTTTGTGGTGTATCGTGCCGTTCTGTTTTGCTGTGCTCGCCAACGCCAGCAACGACAGCAGCTCCCATCTACAGCTGATTTACAACTTGACGCTATGTGAGCTGAATGGCACAGATTGGCTAGCTAACAAATTTGATTGGGCAGTGGAGAGTTTTGTCATCTTTCCCGTTTTGACTCACATTGTCTCCTATGGTGCCCTCACTACCAGCCATTTCCTTGACACAGTCGCTTTGGTCACTGTGTCTACCGCCGGGTTTGTTCACGGGCGGTATGTCCTAAGTAGCATCTACGCGGTCTGTGCCCTGGCTGCGTTGACTTGCTTTGTCATTAGGTTTGCAAAGAATTGCATGTCC…
	37	HBZHC20230901	L1.8	China:Hebei	2023	ATGTTGGAGAAATGCTTGACCGCGGGTTGCTGCTCGCAATTGCTTTTTTTGTGGTGTATCGTGCCGTTCTGGCTTGCTGCGCTCGTCAGCGCCAACAGCAACAGCAGCTCCCATTTACAGTTGATTTATAACTTGACGATATGTGAGCTGAATGGCACAGATTGGCTGGGCAAAAAGTTTGACTGGGCAGTGGAGACTTTCGTCATCTTTCCCGTGTTGACTCACATTGTCTCTTACGGTGCCTTAACCACTAGCCATCTTCTTGACACGGTCGGTCTGATCACTGTGTCCACCGCCGGATATTATCACGGGCGGTATGTGTTGAGTAGCATCTACGCTGTCTGCGCCCTGGCTGCGTTTTCTTGCTTCGCCATTAGGTTGACAAAAAATTGCATGTCC…
	38	HBZHC20231010	L1.8	China:Hebei	2023	ATGTTGGAGAAATGCTTGACCGCGGGTTGCTGCTCGCAATTGCTTTTTTTGTGGTGTATCGTGCCGTTCTGGCTTGCTGCGCTCGTCAGCGCCAACAGCAACAGCAGCTCCCATTTACAGTTGATTTATAACTTGACGATATGTGAGCTGAATGGCACAGATTGGCTGGGCAAAAAGTTTGACTGGGCAGTGGAGACTTTCGTCATCTTTCCCGTGTTGACTCACATTGTCTCTTACGGTGCCTTAACCACTAGCCATCTTCTTGACACGGTCGGTCTGATCACTGTGTCCACCGCCGGATATTATCACGGGCGGTATGTGTTGAGTAGCATCTACGCTGTCTGCGCCCTGGCTGCGTTTTCTTGTTTCGCCATTAGGTTGACAAAAAATTGCATGTCC…
	39	HBZJK20220708	L1.8	China:Hebei	2022	TGTCGGGGAAATGCTTGACCGCGGGCTATTGCTCGCAATTAGTTTTTTTGTGGTATATCGTGCCGTTCTGTTTTGTTGCGCTCGCCAGCGCCAGCAACAGCAACAGCTCCCACTTACAGTCAATTTATAACCTGACGATATGTGAGCTGAATGGCACGGATTGGCTGAAGGATCATTTTTCCTGGGCAGTGGAGACTTTCGTCATCTTTCCTGCGTTAACTCATATTGTCTCTTACGGCGCCCTCACTACTAGCCATCTTCTTGATACGGTCGGCCTGACCATCGTGTCCACCGCCGGGTATCATCATAGGCGGTATGTATTGAGTAGCATTTACGCTGTCTGTGCCCTGGCTGCGTTTGTTTGCTTCGCCATTAGGTTGGCGAAAAATTGCATGTCCT…
	40	HBZJK20220103	L8	China:Hebei	2023	ATGTTGGAGAAATGCTTGACCGCGTGCTGTTGCTCGCGATTGCTTTTTTTGTGGTGTATCGTGCCGTTCTATCTTGCTGTGCTCGTCAACGCCAGCAACAACAACAGCTCTCATATTCAGTTGATTTATAACTTGACGCTATGTGAGCTGAATGGCACAGATTGGCTGGCAAAAAATTTTGACTGGGCAGTGGAGACTTTTGTCATCTTCCCCGTGTTGACTCACATTGTGTCCTATGGGGCACTCACCACCAGCCATTTCCTTGACACAGTTGGTCTGGCCACTGTGTCCACCGCCGGATATTATCACGGGCGGTATGTCTTGAGTAGCATTTACGCAGTCTGTGCTCTGGCTGCGCTGATTTGCTTTGTCATTAGGCTTGCGAAGAACTGCATGTCC…
	41	HBZJK20230309	L8	China:Hebei	2022	ATGTTGGGGAAATGCTTGACCGCGTGCTGTTGCTCGCGATTGCTTTTTTTGTGGTGTATCGTGCCGTCCTATCTTGCTGTGCTCGTCAACGCCAGCAACAACAACAGCTCTCATATTCAGTTGATTTATAACTTAACGCTATGTGAGCTGAATGGCACAGATTGGCTGGCACAAAAATTTGACTGGGCAGTGGAGACTTTTGTCATCTTCCCCGTGTTGACTCACATTGTTTCCTATGCGGCACTCACCACCAGCCATTTCCTTGACACAGTTGGTCTGGCCACTGTGTCCACCGCCGGATATTATCACGGGCGGTATGTCTTGAGTAGCATTTACGCAGTCTGTGCTCTGGCTGCGCTGATTTGCTTTGTCATTAGGCTTGCGAAGAACTGCATGTCC…
	42	HBZST20210101	L8	China:Hebei	2021	ATGTTGGGGAAATGCTTGACCGCGCGCTGTTGCTCACGATTGCTTTTTTTGTGGTGTATCGCGCCGTGCTATCTTGCTGTGCTCGTCAACGCCAGCAACAGCAACAGCTCTCATATTCAGTTGATTTATAACTTGACGCTATGTGAGCTGAATGGCACAGATTGGCTGGCACAAAAATTTGATTGGGCAGTGGAGACTTTTGTCATCTTCCCCGTGTTGACTCACATTGTTTCCTATGGGGCACTCACCACCAGCCATTTCCTTGACACAGTTGGTCTGGCCACTGTGTCCATCGCCGGATATTATCACAGGCGATATGTCTTGAGTAGCATTTACGCAGTCTGTGCTCTGGCTGCGCTGATTTGCTTTGCCATTAGGCTTGCGAAGAACTGCATGTCC…
	43	LNBX20210806	L1.8	China:Liaoning	2021	ATGTTGGGGAAATGCTTGACCGCGGGTTGTTGCTCACAATTGCCTTTTTTGTGGTGTATCGTGCCGTTCTGTTTTGCTGCGCTCGTCAGCGCCAACAACCACAGCAGCTCTCACTTGCAGTTGATTTATAACCTGACGATATGTGAGCTGAATGGCACAGATTGGCTGAATGATAGATTTGACTGGGCAGTGGAGACTTTCGTCATCTTTCCTGTGTTGACTCACATCGTCTCTTACGGCGCCCTTACCACTAGCCATCTTCTTGACACGGCCGGCCTGATCACTGTGTCCACCGCCGGATATTATCACGGGCGGTATGTATTGAGCAGCATCTACGCTGTCTGCGCCCTGGCCGCGTTGATTTGCTTCGCCATCAGGTTGACGAAAAACTGCATGTCC…
	44	LNCC20220523	L1.8	China:Liaoning	2023	ATGTTGGAGAAATGCTTGACCGGGGGGAATTGCTCGCCATTGCTTTTTTTGTGGTGTATCGTGCCATCCTGTTTTGTTGTGCTCGTCAGCGCCAACAACAACAGCAGCTCCCACTTACAGTTAATCTATAACCTAACGATATGCGAGCTGAATGGCACAGAGTGGCTGAATGCAAACTTTCCTTGGGTAGTGGAGACTTTTGTTATCTTTCCTGTGTTGACTCATATTGTCTCTTACGGTGCCCTCACCACTAGCCATTTTCTTGACGCGGCCGGCCTGATCACTGTGTCCACCGCCGGATATTATCACAAGCGGTATGTGTTGAGTAGCATCTACGCTGTCTGTGCCCTGGCTGCGCTAGTTTGCTTCGCCATTAGGTTGGCGAGGAATTGCATGGCC…
	45	LNCL1020220094	L1.5	China:Liaoning	2022	ATGTTGGGGAAATGCTTGACCGCGGGCTGCTGCTCGCAATTGCCTTTTTTGTGGTGTATCGTGCCGTTCTGTTTAGTTGCGCTCGTCAACGCCAACAACAGCAGCAGCTCCCATTTACAGTTGATTTACAACCTGACGATATGTGAGCTGAATGGCACAGATTGGCTGAATAGAACTTTTGATTGGGCGGTGGAGACCTTTGTTATTTTTCCTGTGTTAACTCATATTGTCTCCTATGGCGCCCTAACCACCAGCCACTTCCTTGACACAGTCGGCCTGATCACCGTGTCTGCCGCCGGATATTACCACGGGCGGTATGTCTTGAGCAGTATTTACGCCGTCTGCGCCCTAGCTGCGTTAACTTGCTTCGTCATCAGGCTAACAAAAAATTGCATGTCC…
	46	LNCL1020220331	L1.8	China:Liaoning	2022	ATGTTGGGGAAATGCTTGACCGCGGGTTGTTGCTCGCAATTGCCTTTTTTGTGGTATATCGTGCCATTCTGTTTTGCTGCGCTCGTCAACGCCAGCAACAACAGCAGCTCCCATCTACAGTTGATTTATAACCTGACGATATGTGAGCTGAACGGCACAGATTGGCTGGATAAAAATTTTAACTGGGCAGTGGAGACTTTCGTCATCTTTCCTGTGTTGACTCATATCGTCTCTTACGGCGCCCTTACCACTAGCCATTTTCTTGACACAGTCGGCCTGGTAACTGTATCCACCGCCGGTTATTACCACGGGCGGTATGTGTTGAGCAGCATCTACGCCACCTGTGCCCTGGCTGCGCTGGTTTGCTTCACCATCAGGTTGGTGAAGAATTGCATGTCC…
	47	LNCL1120220331	L1.8	China:Liaoning	2022	ATGTTGGGGAAATGCTTGACCGCGGGTTATTGCTCACAATTGCTTTCTTTGTGGTATATCGTGCCATTCTGTTTTGCTGCGCTCGTCGGCGCCAGCAACAACGGCAGCTCCCATCTACAGTTGATTTATAACCTAACGATATGTGAGCTGAATGGCACAGACTGGCTGAATAACAGTTTTGACTGGGCAGTGGAGACTTTCGTCATTTTTCCCGTGTTGACTCACATTGTCTCTTACGGTGCCCTTACCACTAGTCATTTTCTTGACACGGTCGGCCTGACCACTGTGTCCGCCGCCGGATATGTTCACGGGCGGTATGTATTGAGTAGCATCTACGCAGTCTGTGCCCTGGCCGCGTTTGTCTGCTTTGCTATTAGGTTGGCAAAAAATTGCATGTCC…
	48	LNCL1320220116	L1.5	China:Liaoning	2022	ATGTTGGGGAAATGCTTGACCGCGGGCTACTGCTCGCAATTGCCTTTTTTGTGGTGTATCGTGCCGTTCTGTTTTGTTGCGCTCGTCAACGCCAACAACAGCAGCAGCTCCCATTTACAGTTGATTTATAACTTAACGATATGTGAGCTGAATGGCACAGATTGGCTGAATAAAAGTTTTGATTGGGCGGTTGAGACCTTTGTTATCTTTCCAGTGTTGACTCACATTGTCTCCTATGGCGCCCTTACCACCAGCCATTTTCTTGACACAGCCGGCCTAACCACCGTGTCTGTCGCCGGGTATTACCACGGGCGGTATGTCTTGAGCAGCATTTACGCCGTCTGCGCTCTGGCTGCGTTAACTTGCTTTGTCATCAGGCTAACAAAAAATTGCATGTCC…
	49	LNCL1520220132	L1.5	China:Liaoning	2022	ATGTTGGGGAAATGCTTGACCGCGGGCTGTTGCTCGCAATTGCTTTTTTTGTGGTGTATCGTGCCGTTCTGTTTTGTTGCGCTCGTCAGCGCCAACAACAGCAGCAGCTCCCATTTTCAGTTGATTTATAACCTGACGATATGTGAGCTGAATGGCACAGATTGGCTAGATAAAAAATTTGATTGGGCGGTGGAGACCTTTGTCATTTTTCCTGTGTTGACTCACATTGTCTCCTATGGCGCCCTCACCACCAGCCATTTTCTTGACACAGTCGGCCTGATCACCGTGTCTGTCGCCGGATATTACCATGGGCGGTATGTCTTGAGCAGCATTTACGCCGTCTGCGCCCTGGCTGCGTTAACTTGCTTCGTCATCAGGCTAACAAAAAATTGCATGTCT…
	50	LNCL520220033	L1.8	China:Liaoning	2022	ATGTTGGGGAAATGCTTGACCGCGGGTTGTTGCTCACAATTGCCTTTTTTGTGGTGTATCGTGCCGTTCTGTTTTGTTGCGCTCGCCAGCGCCAACAACAACAACAGCTCTCACTTACAGTTGATTTATAACCTAACGATATGTGAGCTGAATGGCACAGATTGGCTGAGTAATAAGTTTGATTGGGCAGTGGAGACTTTCGTCATCTTTCCTGTGTTGACTCACATTGTCTCTTACGGCGCCCTTACCACCAGCCATCTTCTTGACACGGCCGGCCTGATCACTGTGTCCACCGCCGGATATTATCACAGGCGGTATGTATTGAGTAGCATCTACGCTGTCTGTGCCCTGGCCGCGTTGATTTGCTTCACCATTAGGTTGACGAAGAACTGCATGTCC…
	51	LNCL620220041	L1.5	China:Liaoning	2022	ATGTTGGGGAAATGCTTGACCGCGGGCTGTTGCTCGCAATTGCTTTTTTTGTGGTGTATCGTGCCGTTCTGTTTTGTTTCGCTCGTCAACGCCAACAGCAACAGCAGCTCCCATTTACAGTTGATTTATAACCTGACGATATGTGAGCTGAATGGCACAGATTGGCTAGATAAAAGATTTGATTGGGTGGTGGAGACCTTTGTTATTTTTCCTGTGTTGACTCATATTGTCTCCTATGGCGCCCTTACCACCAGCCATTTCCTTGACACAGCCGGCTTGCTCACCGTGTCTGCCGCCGGATATCACCACGGGCGGTATGTCTTGAGTAGCATTTACGCCGTCTGCGCCCTGGCTGCGTTAACTTGCTTCGTCATCAGGCTAACAAAAAATTGTATGTCC…
	52	LNFX20210916	L8	China:Liaoning	2021	ATGTTGGGGAAATGCTTGACCGCGTGCTGTTGCTCGCGATTGCTTTTTTTGTGGTGTATCGTGCCGTCCTATCTTGCTGTGCTCGTCAACGCCAGCAACAGCAACAGCTCTCATATTCAGTTGATTTATAACTTAACGCTATGTGAGCTGAATGGCACAGATTGGCTGGCACAAAAATTTGACTGGGCAGTGGAGACTTTTGTCATCTTCCCCGTGTTGACTCACATTGTTTCCTATGGGGCACTCACCACCAGCCATTTCCTTGACACAGTTGGTCTGGCCACTGTGTCCACCGCCGGATATTATCACGGGCGGTATGTCTTGAGTAGCATTTACGCAGTCTGTGCTCTGGCTGCGCTGATTTGCTTTGTCATTAGGCTTGCGAAGAACTGCATGTCC…
	53	LNFX20210918	L8	China:Liaoning	2021	ATGTTGGGGAAATGCTTGACCCCGTGCTGTTGCTCGCGATTGCTTTTTTTGTGGTGTATCGTGCCGTCCTATCTTGCTGTGCTCGTCAACGCCAGCAACAGCAACAGCTCTCATATTCAGTTGATTTATAACTTAACGCTATGTGAGCTGAATGGCACAGATTGGCTGGCACAAAAATTTGACTGGGCAGTGGAGACTTTTGTCATCTTCCCCGTGTTGACTCACATTGTTTCCTATGGGGCACTCACCACCAGCCATTTCCTTGACACAGTTGGTCTGGCCACTGTGTCCACCGCCGGATATTATCACGGGCGGTATGTCTTGAGTAGCATTTACGCAGTCTGTGCTCTGGCTGCGCTGATTTGCTTTGTCATTAGGCTTGCGAAGAACTGCATGTCC…
	54	LNFX20211015	L1.5	China:Liaoning	2021	ATGTTGGGGAAATGCTTGACCGCGGGCTACTGCTCGCAATTGCTTTTTTTGTGGTGTATCGTGCCGTTCTGTTTGGTTGCGCCCGTCAACGCCAACAAAAACAGCAGCTCCCATTTACAGTTGATTTATAACCTGACGATATGTGAGCTGAATGGCACAGATTGGCTAAATAAAAGTTTTGATTGGGCGGTGGAGACCTTTGTTATTTTTCCTGTGTTGACTCATATTGTCTCCTATGGCGCCCTAACTACCAGCCATTTCCTTGACACAGTCGGCCTGATCACCGTGTCTGCCGCCGGATATTACCACGAACGGTATGTCTTGAGCAGCATTTACGCCGTCTGCGCCCTAGCTGCGTTAACTTGCTTCGTCATCAGGCTAACAAAAAATTGCATGTCC…
	55	LNFX20220201	L1.5	China:Liaoning	2022	ATGTTGGGGAAATGCTTGACCGCGGGCTACTGCTCGCAATTGCTTTTTTTGTGGTGTATCGTGCCGTTCTGTTTGGTTGCGCCCGTCAACGCCAACAAAAACAGCAGCTCCCATTTACAGTTGATTTATAACCTGACGATATGTGGGCTGAATGGCACAGATTGGCTAAATAAAAATTTTGATTGGGCGGTGGAGACCTTTGTTATTTTTCCTGTGTTGACTCATATTGTCTCCTATGGCGCCCTAACTACCAGCCATTTCCTTGACACAGTCGGCCTGATCACCGTGTCTGCCGCCGGATATTACCACGAACGGTATGTCTTGAGCAGCATTTACGCCGTCTGCGCCCTAGCTGCGTTAACTTGCTTCGTCATCAGGCTAACAAAAAATTGCATGTCC…
	56	LNFX20220202	L1.5	China:Liaoning	2022	ATGTTGGGGAAATGCTTGACCGCGGGCTACTGCTCGCAATTGCTTTTTTTGTGGTGTATCGTGCCGTTCTGTTTGGTTGCGCCCGTCAACGCCAACAAAAACAGCAGCTCCCATTTACAGTTGATTTATAACCTGACGATATGTGAGCTGAATGGCACAGATTGGCTAAATAAAAGTTTTGATTGGGCGGTGGAGACCTTTGTTATTTTTCCTGTGTTGACTCATATTGTCTCCTATGGCGCCCTAACTACCAGCCATTTCCTTGACACAGTCGGCCTGATCACCGTGTCTGCCGCCGGATATTACCACGAACGGTATGTCTTGAGCAGCATTTACGCCGTCTGCGCCCTAGCTGCGTTAACTTGCTTCGTCATCAGGCTAACAAAAAATTGCATGTCC…
	57	LNFX20231218	L1.5	China:Liaoning	2023	ATGTTGGGGGAATGCTTGACCGCGGGCTGCTGCTCGCAATTGCTTTTTTTGTGGTATATCGTGCCGTCCTGTTTAGTTGTGCTCGTCAACGCCAACAACAGCAGCAGCTCCCACTTACAGTTGATTTATAACCTGACGATATGTGAGCTGAATGGCACAGATTGGCTAAATAAAAATTTTGATTGGGCAGTGGAGACCTTTGTTATTTTTCCTGTGTTTACTCATATTGTCTCCTATGGTGCCCTAACCACCAGCCATTTCCTTGACACAGTCGGCCTGATCACCGTGTCTACCGCTGGGTATTGCCACGGGCGGTATGTCTTGAGCAGCATTTACGCCGCCTGCGCCCTAGCTGCGTTAACTTGCTTCGTTATCAGGCTGACAAAAAATTGTATGTCC…
	58	LNGY20220103	L1.5	China:Liaoning	2022	ATGTTGGGGAAATGCTTGACCGCGGGCTGCTGCTCGCAATTGCCTTTTTTGTGGTGTATCGTGCCGTTCTGTTTTGTTGCGCTCGTCAACGCCAACAGCAACAGCAGCTCCCATTTTCAGTTGATTTATAACCTGACGATATGTGAGCTGAATGGCACAGATTGGCTAAACAGACGTTTTGATTGGGCGGTTGAGACCTTTGTTATCTTTCCTGTGTTAACTCATATTGTCTCCTATGGCGCCCTCACCACCAGCCATTTCCTTGACACAGTCGGCCTGACCACCGTGTCTGCCGCCGGATATCACCACGGGCGGTATGTCTTGAGTAGCATTTACGCCGTCTGCGCTTTGGCTGCGTTAACTTGCTTCGTCATCAGGCTAACAAAAAACTGTATGTCC…
	59	LNJY20231008	L5	China:Liaoning	2023	ATGTTGGGGAAATGCTTGACCGCGGGCTGTTGCTCGCAATTGCTTTCTTTGTGGTGTATCGTGCCGTTCTGTTTTGCTGTGCTCGCCGACGCCAGCAGCAACAGCAGCTCCCATCTACAGCTGATTTACAACTTGACGCTATGTGAGCTGAATGGCACAGATTGGCTAGCTAACAAATTTGATTGGGCAGTGGAGAGTTTTGTCATCTTTCCCGTTTTGACTCACATTGTCTCCTATGGTGCCCTCACTACTAGCCATTTCCTTGACACAGTCGCTTTAGTCACTGTGTCTACCGCCGGGTTTGTTCACGGGCGGTATGTCCTAAGTAGCATCTACGCGGTCTGTGCCCTGGCTGCGTTGACTTGCTTCGTCATTAGGTTTGCAAAGAATTGCATGTCC…
	60	LNLYC20230905	L1.5	China:Liaoning	2023	ATGTTGGGGAAATGCTTGACCGCGGGCTGCTGCTCGCAATTGCCTTTTTTGTGGTATATCGTGCCGTTCTGTTTAGTTGTGCTCGTCAACGCCAACAACAGCAGCAGCTCCCACTTGCAGTTGATTTATAACCTGACGATATGTGAGCTGAATGGCACAGATTGGCTAAATAAAAATTTTGATTGGGCAGTGGAGACCTTTGTTATTTTTCCTGTGTTGACTCATATTGTCTCCTATGGTGCCCTAACCACCAGCCATTTCCTTGACACAGTCGGCCTGATCACCGTGTCTACCGCTGGGTATTGCCACGGGCGGTATGTCTTGAGCAGCATTTACGCCGCCTGCGCCCTAGCTGCGTTAACTTGCTTCGTTATCAGGCTGACAAAAAATTGTATGTCC…
	61	LNMC20211207	L1.5	China:Liaoning	2021	ATGTTGGGGAAATGCTTGACCGCGGGCTATTGCTCGCAATTGTTTTTTTTGTGGTGTATCGTGCCGTTCTGTTTAGTTGCGCCCGTCAACGCCAACAGAAGCAGCAGCTCCCATTTACAGTTGATTTATAACCTGACGATATGTGAGCTGAATGGCACAGATTGGCTAAATAAAAGTTTTGACTGGGCGGTGGAGACCTTTGTCATTTTTCCTGTGTTGACTCACATTGTCTCCTATGGCGCCCTAACTACCAGCCATTTCCTTGACACAGTCGGCCTGATCACCGTGTCTACCGCCGGATATTACCACGGACGGTATGTCTTGAGCAGCATTTACGCCGTCTGCGCCCTAGCTGCGTTAACTTGCTTCGTCATCAGGCTAACAAAAAATTGCATGTCC…
	62	LNNMG20210919	L1.8	China:Liaoning	2021	ATGTTGGGGAAATGCTTGACCGCGGGTTATTGCTCGCAATTGGTTTTTTTGTGGTGTATCGTGCCATCCTGTTTTGTTGCGCTCGTCAACGCCAACAACAACAGCAGCTCCCATTTACAGTTGATTTATAACCTGACGATATGTGAGCTGAATGGTACGGATTGGCTGAATAACCACTTCAATTGGGCAGTAGAGACTTTCGTCATCTTTCCTGTGTTAACTCACATCGTCTCTTATGGCGCCCTTACCACTAGCCATTTCCTTGACACGGCTGGCCTGATCATCGTGTCCGCCGCCGGTTATCATCACGGGCGGTATGTATTGAGTAGCATCTACGCTGTCTGTGCCCTGGCTGCGTTGGTTTGCTTCGCCGTTAGGTTGGCGAAAAATTGCATGTCC…
	63	LNSHS20210604	L1.8	China:Liaoning	2021	ATGTTGGGGAAATGCTTGACCGCGGGTTATTGCTCGCAATTGCCTTTTTTGTGGTATATCGTGCCATTCTGTTTTGTTGCGCTCGTCAACGCCAACAACAGCAGCGGCTCCCACTTACAGTTGATTTATAACCTGACGATATGTGAGCTGAATGGCACAGACTGGCTAAGAAACAATAATTTTGACTGGGCAGTGGAGACCTTTGTCATTTTTCCTGCATTGACTCACATTGTCTCTTATGGCGCCCTCACCACTAGCCACTTTCTTGACACGGTCGGCCTGATCACTGTGTCCACCGCTGGATACTACCACCATCGGTATGTATTGAGTAGCATCTACGCTGTCTGTGCCCTGGCTGCGTTTGTCTGCTTCGCCATTAGGTCGGCGAAAAATTGCATG…
	64	LNSHS20211102	L1.8	China:Liaoning	2021	ATGTTGGGGAAATGCTTGACCGCGGGTTATTGCTCGCAATTGCCTTTTTTGTGGTATATCGTGCCATTCTGTTTTGCTGCGCTCGTCAACGCCGGCAACGACAACAGCTCCCATTTGCAGTTGATTTATAACCTAACGATATGTGAGCTGAATGGCACAGAATGGCTGAACAAAAATTTTTCTTGGGCAGTAGAGACTTTCGTTATTTTTCCTGTTTTAACTCATATCGTCTCTTACGGTGCCCTCACCACTAGCCATTTTCTTGACACGGTCGGTCTGATCACTGTGTCCACCGCCGGGTACTGTCACGGGCGGTATGTATTAAGTAGCATCTACGCTGTCTGTGCCCTAGCTGCGCTTGTTTGCTTCGTCATTAGGTTGGTAAAAAATTGCATGTCC…
	65	LNSHS20211125	L1.8	China:Liaoning	2021	ATGTTGGGGAAATGCTTGACCGCGGGTTATTGCTCGCAATTGCCTTTTTTGTGGTATATCGTGCCATTCTGTTTTGCTGCGCTCGTCAACGCCGGCAACGACAACAGCTCCCATTTGCAGTTAATTTATAACCTGACGATATGTGAGCTGAATGGCACAGACTGGCTGAACAAAAATTTTTCTTGGGCAGTAGAGACTTTCGTTATTTTTCCTGTTTTAACTCATATCGTCTCTTACGGTGCCCTCACCACTAGCCATTTTCTTGACACAGTCGGTCTGATCACTGTGTCCACCGCCGGGTACCATCACGGGCGGTATGTATTAAGTAGCATCTACGCTGTCTGTGCCCTAGCTGCGCTTGTTTGCTTCGCCATTAGGTTGGTAAAAAATTGCATGTCC…
	66	LNSY20230530	L1.5	China:Liaoning	2023	ATGTTGGGGAAATGCTTGACCGCGA-CTATTGCTCGCAATTGCCTTTTTTGTGGTGTATCGTGCCGTTCTGTTTTGTTGCGCTCGTCAACGCCAGCAACAACAGCAGCTCCTATTCACAGTTGATTTATAACCTGACGATATGTGAGCTGAATGGCACAGATTGGCTGAAGGACAAATTTGATTGGGCGGTGGAGACCTTTGTCATCTTCCCTGTGTTGACTCACATTGTCTCCTATGGCGCCCTTACCACCAGCCATTTCCTCGACACAGTCGGCCTGGCCATCGTGTCTGCCGCCGGATATCACCACGGGCGGTATGTCTTGAGCAGCATCTACGCCGTCTGCGCCCTGGCTGCGTTAACTTGCTTCGTCATCAGGCTGACAAAAAATTGCATGTCC…
	67	LNWL20231008	L1.5	China:Liaoning	2023	ATGTTGGGGAAATGCTTGACCGCGGGCTGCTGCTCGCAATTGCTTTTTTTGTGGTATATCGTGCCGTCCTGTTTAGTTGTGCTCGTCAACGCCAACAACAGCAGCAGCTCCCACTTACAGTTGATTTATAACCTGACGATATGTGAGCTGAATGGCACAGATTGGCTAAATAAAAATTTTGATTGGGCAGTGGAGACCTTTGTTATTTTTCCTGTGTTGACTCATATTGTCTCCTATGGTGCCCTAACCACCAGCCATTTCCTTGACACAGTCGGCCTGATCACCGTGTCTACCGCTGGGTATTGCCACGGGCGGTATGTCTTGAGCAGCATTTACGCCGCCTGCGCCCTAGCTGCGTTAACTTGCTTCGTTATCAGGCTGACAAAAAATTGTATGTCC…
	68	LNWP20231007	L1.8	China:Liaoning	2023	ATGTTGGGGAAATGCTTGACCGCGGGTTGTTGCTCGCAATTGCTTTTTTTGTGGTGTATCGTGCCGTTCTGGCTTGCTGCGCTCGTCAGCGCCAACGGCAACAGCAGCTCCCATTTACAGTCGATTTATAACTTGACGATATGTGAGCTGAATGGCACAGATTGGCTGGGCAAAAAGTTTGACTGGGCAGTGGAGACTTTCGTCATCTTTCCCGTGTTGACTCACATTGTCTCTTACGGTGCCTTAACCACTAGCCATCTTCTTGACACGGTCGGTCTGATCACTGTGTCCACCGCCGGATATTATCGCGGGCGGTATGTGTTGAGTAGCATCTACGCTGTCTGCGCCCTGGCTGCGTTTTCTTGCTTCGCCATTAGGTTGACAAAAAATTGCATGTCC…
	69	LNWP20231102	L1.8	China:Liaoning	2023	ATGTTGGGGAAATGCTTGACCGCGGGTTGTTGCTCGCAATTGCTTTTTTTGTGGTGTATCGTGCCGTTCTGGCTTGCTGCGCTCGTCAGCGCCAACGGCAACAGCAGCTCCCATTTACAGTCGATTTATAACTTGACGATATGTGAGCTGAATGGCACAGATTGGCTGGGCAAAAAGTTTGACTGGGCAGTGGAGACTTTCGTCATCTTTCCCGTGTTGACTCACATTGTCTCTTACGGTGCCTTAACCACTAGCCATCTTCTTGACACGGTCGGTCTGATCACTGTGTCCACCGCCGGATATTATCGCGGGCGGTATGTGTTGAGTAGCATCTACGCTGTCTGCGCCCTGGCTGCGTTTTCTTGCTTCGCCATTAGGTTGACAAAAAATTGCATGTCC…
	70	LNWSZ20220315	L1.8	China:Liaoning	2022	ATGTTGGGGAAATGCTTGACCGCGGGTTATTGCTCGCAATTGCCTTTTTTGTGGTGTATCGTGCCATTCTGTTTTGTTGTGCTCGTCAACGCCAACAGCAGCAGCTCCCATTTTCAGTTGATTTATAACATGACGATATGTGAGCTGAATGGCACAGATTGGCTGAATAGAAAATTTGACTGGGCAGTGGAGACTTTTGTCATTTTCCCCGTATTAACTCACATTGTTTCCTACGGAGCACTCACCACCAGTCATTTCCTTGACACTGTTGGTCTAGCCACTGTGTCCACCGCCGGATATTATCACGGGCGGTATGTCCTGAGTAGCATTTACGCAGTCTGTGCTCTGGCTGCGCTAACTTGCTTTGCCATTAGGCTTGTGAAGAATTGCATGTCCTGG…
	71	LNXC20211011	L1.5	China:Liaoning	2021	ATGTTGGGGAAATGCTTGACCGCGGGCTGCTGCTCGCAATTGCCTTTTTTGTGGTGTATCGTGCCGTTCTGTTTTGTTGCGCTCGTCAACGCCAACAACAGCAGCAGCTCCCATTTACAGTTGATTTATAACCTGACGATATGTGAGCTGAATGGCACAGAATGGCTAAATAAAAGTTTTGATTGGGTGGTTGAGACCTTTGTCATCTTTCCTGTGTTGACTCACATTGTCTCCTATGGCGCCCTCACCACCAGTCATTTCCTTGACACAGTCGGCCTAACCACCGTGTCTGTCGCCGGGTATTACCACAGGCGGTATGTCTTGAGTAGCATTTACGCCGTCTGTGCCCTGGCTGCGTTGACTTGCTTTGTCATCAGGCTAACAAAAAACTGTATGTCC…
	72	LNXC20211024	L1.5	China:Liaoning	2021	ATGTTGGGGAAATGCTTGACCGCGGGCTGCTGCTCGCAATTGCCTTTTTTGTGGTGTATCGTGCCGTTCTGTTTTGTTGCGCTCGTCAACGCCAACAACAGCAGCAGCTCCCATTTACAGTTGATTTATAACCTGACGATATGTGAGCTGAATGGCACAGAATGGCTAAATAAAAGTTTTGATTGGGCGGTTGAGACCTTTGTCATCTTTCCTGTGTTGACTCACATTGTCTCCTATGGCGCCCTCACCACCAGTCATTTCCTTGACACAGTCGGCCTAACCACCGTGTCTGTCGCCGGGTATTACCACAGGCGGTATGTCTTGAGTAGCATTTACGCCGTCTGTGCCCTGGCTGCGTTGACTTGCTTTGTCATCAGGCTAACAAAAAACTGCATGTCC…
	73	LNXC20211026	L1.5	China:Liaoning	2021	ATGTTGGGGAAATGCTTGACCGCGGGCTGCTGCTCGCAATTGCCTTTTTTGTGGTGTATCGTGCCGTTCTGTTTTGTTGCGCTCGTCAACGCCAACAACAGCAGCAGCTCCCATTTACAGTTGATTTATAACCTGACGATATGTGAGCTGAATGGCACAGAATGGCTAAATAAAAGTTTTGATTGGGCGGTTGAGACCTTTGTCATCTTTCCTGTGTTGACTCACATTGTCTCCTATGGCGCCCTCACCACCAGTCATTTCCTTGACACAGTCGGCCTAACCACCGTGTCTGTCGCCGGGTATTACCACAGGCGGTATGTCTTGAGTAGCATTTACGCCGTCTGTGCCCTGGCTGCGTTGACTTGCTTTGTCATCAGGCTAACAAAAAACTGCATGTCC…
	74	LNXP20211014	L1.5	China:Liaoning	2021	ATGTTGGGGAAATGCTTGACCGCGGGCTGCTGCTCGCAATTGCCTTTTTTGTGGTGTATCGTGCCGTTCTGTTTTGTTGCGCTCGTCAACGCCAACAACAGCAGCAGCTCCCATTTACAGTTGATTTATAACCTGACGATATGTGAGCTGAATGGCACAGAATGGCTAAATAAAAGTTTTGATTGGGCGGTTGAGACCTTTGTCATCTTTCCTGTGTTGACTCACATTGTCTCCTATGGCGCCCTCACCACCAGTCATTTCCTTGACACAGTCGGCCTAACCACCGTGTCTGTCGCCGGGTATTACCACAGGCGGTATGTCTTGAGTAGCATTTACGCCGTCTGTGCCCTGGCTGCGTTGACTTGCTTTGTCATCAGGCTAACAAAAAACTGCATGTCC…
	75	LNYF20230305	L8	China:Liaoning	2023	ATGTTGGGGAAATGCTTGACCGCGTGCTGTTGCTCGCGATTGCTTTTTTTGTGGTGTATCGTGCCGTCCTATCTTGCTGTGCTCGTCAACGCCAGCAACAACAACAGCTCTCATATTCAGTTGATTTATAACTTAACGCTATGTGAGCTGAATGGCACAGATTGGCTGGCACAAAATTTTGACTGGGCAGTGGAGACTTTTGTCATCTTCCCCGTGTTGACTCACATTGTTTCCTATGCGGCACTCACCACCAGCCATTTCCTTGACACAGTTGGTCTGGCCACTGTGTCCACCGCCGGATATTATCACGGGCGGTATGTCTTGAGTAGCATTTACGCAGTCTGTGCTCTGGCTGCGCTGATTTGCTTTGTCATTAGGCTTGCGAAGAACTGCATGTCC…
	76	LNZD20220418	L8	China:Liaoning	2022	ATGTTGGGGAAATGCTTGACCGCGGGCTGTTGCTTGCGATTGCTTTTTTTGTGGTGTATCGTGCCGTCCTATCTTGCTGTGCTCGTCAACGCCAGCAACAGCAGCAGCTCTCATATTCAGTTGATTTATAACTTAACGCTATGTGAGCTGAATGGCACAGATTGGCTGGCACAAAAGTTTGACTGGGCAGTGGAGACTTTTGTCATCTTCCCCGTGTTGACTCACATTGTCTCCTATGGGGCACTCACCACCAGCCATTTCCTTGACACAGTTGGTCTGGCCACTGTGTCCACCGCCGGATATTTTCACGGGCGGTATGTCTTGAGTAGCATTTACGCAGTCTGTGCTCTGGCTGCGCTGATCTGCTTTGTCATCAGGCTTGCGAAGAACTGCATGTCC…
	77	LNZD20230418	L8	China:Liaoning	2023	ATGTTGGGGAAGTGCTTGACCGCATGCTGTTGCTCGCGATTGCTTTTTTTGTGGTGTATCGTGCCGTCCTATCTTGCTGTGCTCGTCAACGCCAGCAACAGCAGCAGCTCTCATATTCAGTTGATTTATAACTTAACGCTATGTGAGCTGAATGGCACAGATTGGTTGGCACAAAAGTTTGACTGGGCAGTGGAGACTTTTGTCATCTTCCCCGTGTTGACTCACATTGTCTCCTATGGGGCACTCACCACCAGCCATTTCCTTGACACAGTTGGTCTGGCCACTGTGTCCACCGCCGGATATCTTCACGGGCGGTATGTCTTGAGTAGCATTTACGCAGTCTGTGCTCTGGCTGCGCTGATCTGCTTTGTCATCAGGCTTGCGAAGAACTGCATGTCC…
	78	LNZD202304181	L1.5	China:Liaoning	2023	ATGTTGGGGAAATGCTTGACCGCGGGTTGCTGCTCGCA-TTGCCTTTTTTGTGGTATATCGTGCCGTTCTGTTTAGTTGCGCTCGTCGACGCCAACAACGGCAGCAGCTCCCATTTACAGTTGATTTATAACTTGACGATATGTGAGCTGAATGGCACAGATTGGCTAAATGAAAGTTTTGATTGGGCAGTGGAGACCTTTGTCATTTTTCCTGTGTTGACTCATATTGTCTCCTATGGCGCCCTAACCACCAGCCATTTCCTTGACACAGCCGGCCTGATCACCGTATCTGCCGCTGGATACTACCACGGGCGGTACGTCTTGAGCAGCATTTACGCCGTCTGCGCCCTAGCTGCGTTCATTTGCTTGACCATCAGGCTAACAAAAAATTGCATGTCC…
	79	LNZW20220303	L1.5	China:Liaoning	2022	ATGTTGGGGAAATGCTTGACCGCGGGCTATTGCTCGCAATTGTTTTTTTTGTGGTGTATCGTGCCGTTCTGTTTAGTTGCGCCCGTCAACGCCAACAGAAGCAGCAGCTCCCATTTACAGTTGATTTATAACCTGACGATATGTGAGCTGAATGGCACAGATTGGCTAAATAAAAGTTTTGACTGGGCGGTGGAGACCTTTGTCATTTTTCCTGTGTTGACTCACATTGTCTCCTATGGCGCCCTAACTACCAGCCATTTCCTTGACACAGTCGGCCTGATCACCGTGTCTACCGCCGGATATTACCACGGACGGTATGTCTTGAGCAGCATTTACGCCGTCTGCGCCCTAGCTGCGTTAACTTGCTTCGTCATCAGGCTAACAAAAAATTGCATGTCC…
	80	LNZW20231122	L1.8	China:Liaoning	2023	ATGTTGGGGAAATGCTTGACCGCGGGTTGCTGCTCGCAATTGCTTTTTTTGTGGTGTATCGTGCCGTTCTGGCTTGCTGCGTTCGTCAGCGCCAACAGCAACAGCAGCTCCCATTTACAGTCGATTTATAACTTGACGATATGTGAGCTGAATGGCACAGATTGGCTGGGCAAAAAGTTTGACTGGGCAGTGGAGACTTTCGTCATCTTTCCCGTGTTGACTCACATTGTCTCTTACGGTGCCTTAACCACTAGCCATCTTCTTGACACGGTCGGTCTGATCACTGTGTCCACCGCCGGATATTATCACGGGCGGTATGTGTTGAGTAGCATCTACGCTGTCTGCGCCCTGGCTGCGTTTTCTTGCTTCGCCATTAGGTTGACAAAAAATTGCATGTCC…
	81	SXCL20212211	L1.8	China:Shanxi	2021	ATGTTGGGGAAATGCTTGACCGCGGGTTGTTGCTCGCAATTGCTTTTTTTGTGGTGTATCGTGCCATTCTGTTTTGCTGTGCTCGTCAACGCCAGCAACAGCAGCTCCCATCTCCAGTTGATTTATAATTTGACGATATGTGAGCTGAATGGCACAAATTGGCTGGACAAAAAGTTTGATTGGGCAGTGGAGACTTTCGTTATTTTCCCCGCACTGACTCATATTGTCTCTTACGGCGCCCTCACCACTAGCCATTTTCTTGACACAGTGGGCTTGATCACTGTGTCCACCGCCGGTTATTATCATAGGCGGTATGTGTTGAGTAGCATCTACGCTGTCTGTGCCTTGGCTGCGTTAGTTTGCTTCGCCATTAGGTTGGCGAAAAATTGCATGTCCTGG…
	82	SXCL20211111	L1.8	China:Shanxi	2021	ATGTTGGGGAAATGCTTGACCGCGGGTTATTGCTCGCAATTGCTTTTTTTGTGGTGTATCGTGCCGTTCTGTTTTGCTGTGCTCGTCAACGCCTCCAGCAACAGCAGCTCCCATCTACAGTTGATTTATAACCTGACGATATGTGAGCTGAATGGCACAGATTGGCTGAATGAAAGGTTTGACTGGGCAGTGGAGACTTTCGTTATCTTTCCTGTGTTGACTCATATTGTCTCTTACGGCGCCCTTACCACTAGCCATTTTCTTGACATGGTCGGCCTGATTACTGTATCCGCCGCCGGATATTATCACAGGCGGTATGTATTGAGTAGCGTCTACGCTGTCTGTGCCCTGGCTGCGTTGGTTTGCTTCGCCATTAGGTTGGTAAAAAATTGCATGTCC…
	83	SXCL2320220508	L1.5	China:Shanxi	2022	ATGTTGGGGAAATGCTTGACCGCGGGCTGCTGCTCGCAATTGCCTTTTTTGTGGTATATCGTGCCGTTCTGTTTAGTTGTGCTCGTCAACGCCAACAACAGCAGCAGCTCCCACTTACAGTTGATTTATAACCTGACGATATGTGAGCTGAATGGCACAGATTGGCTAAATAAAAGTTTTGATTGGGCAGTGGAGACCTTTGTTATTTTTCCTGTGTTGACTCATATTGTCTCCTATGGTGCCCTAACCACCAGCCATTTCCTTGACACAGTCGGCCTGATCACCGTGTCTACCGCTGGGTATTGCCACGGGCGGTATGTCTTGAGCAGCATTTACGCCGCCTGCGCCCTAGCTGCGTTAACTTGCTTCGTTATCAGGCTGACAAAAAATTGTATGTCC…
	84	SXCL27202206	L1.5	China:Shanxi	2022	ATGTTGGGGAAATGCTTGACCGCGGGCTGCTGCTCGCAATTGCCTTTTTTGTGGTATATCGTGCCGTTCTGTTTAGTTGTGCTCGTCAACGCCAACAACAGCAGCAGCTCCCACTTACAGTTGATTTATAACCTGACGATATGTGAGCTGAATGGCACAGATTGGCTAAATAAAAGTTTTGATTGGGCAGTGGAGACCTTTGTTATTTTTCCTGTGTTGACTCATATTGTCTCCTATGGTGCCCTAACCACCAGCCATTTCCTTGACACAGTCGGCCTGATCACCGTGTCTACCGCTGGGTATTGCCACGGGCGGTATGTCTTGAGCAGCATTTACGCCGCCTGCGCCCTAGCTGCGTTAACTTGCTTCGTTATCAGGCTGACAAAAAATTGTATGTCC…
	85	SXFYB20221123	L1.5	China:Shanxi	2022	ATGTTGGGGAAATGCTTGACCGCGGGCTGCTGCTCGCAATTGCCTTTTTTGTGGTGTATCGTGCCGTTCTGTTTAGTTGCGCTCGTCAACGCCAACAACAGCAGCAGCTCCCATTTACAGTTGATTTACAACCTGACGATATGTGAGCTGAATGGCACAGATTGGCTGAATAGAACTTTTGATTGGGCGGTGGAGACCTTTGTTATTTTTCCTGTGTTAACTCATATTGTCTCCTATGGCGCCCTAACCACCAGCCACTTCCTTGACACAGTCGGCCTGATCACCGTGTCTGCCGCCGGATATTACCACGGGCGGTATGTCTTGAGCAGTATTTACGCCGTCTGCGCCCTAGCTGCGTTAACTTGCTTCGTCATCAGGCTAACAAAAAATTGCATGTCC…
	86	SXHF20230507	L1.8	China:Shanxi	2023	ATGTTGGGGAAATGCTTGACCGCGGGTTATTGCTCGCAATTGCCTTTTTTGTGGTATATCGTGCCATTCTGTTTTGTTGCGCTCGTCAACGCCAACGGAAACAGCAGCTCCCACTTACAGTTGATTTATAACCTGACAATATGTGAGCTGAATGGCACCGATTGGCTGAATGGTAAGTTTGGCTGGGCAGTGGAGACTTTCGTTATCTTTCCTGTGTTGACTCACATTGTCTCTTACGGTGCCCTCACCACTAGCCACTTTCTCGACATGGTTGGCCTGGCCACCGTGTCCACCGCCGGTTACTACCACGGGCGGTATGTATTGAGTAGCATCTACGCTGCCTGTGCCCTGGCTGCGTTGGTTTGCTTCGCCATTAGGTTGGCGAAAAATTGCATGTCC…
	87	SXHHY20230601	L1.8	China:Shanxi	2023	ATGTTGGGGAAATGCTTGACCGCGGGTTATTGCTCGCAATTGCCTTTTTTGTGGTATATCGTGCCATTCTGTTTTGCTGCGCTCGTCAACGCCAACAACGACAGCAGCTCCCATTTGCAGTTGATTTATAACCTGACGATATGTGAGCTGAATGGCACAGAATGGCTGGGCAAAAATTTTTCTTGGGCAGTAGAGACTTTCGTTATTTTTCCTGTTTTAACTCATATCGTCTCTTACGGTGCCCTCACCACTAGCCATTTTCTTGACACGGTCGGTCTGATCACTGTGTCCACCGCCGGGTACTATCACGGGCGGTATGTATTAAGTAGCATCTACGCTGTCTGTGCCCTAGCTGCGCTTGTCTGCTTCGTCATTAGGTTGGTAAAAAATTGCATGTCC…
	88	SXMB20230314	L1.5	China:Shanxi	2023	ATGTTGGGGAAATGCTTGACCGCGGGCTGCTGCTCGCAATTGCCTTTTTTGTGGTATATCGTGCCGTTCTGTTTAGTTGCGCTCGTCAACGCCAACAACAGAAGCAGCTCCCACTTACAGTTGATTTATAATCTGACGATATGCGAGCTGAATGGCACAGATTGGCT---AAATAAAAGTTTTGATTGGGCAGTGGAGACCTTTGTTATTTTTCCTGTGTTGACTCATATTGTCTCCTATGGCGCCCTAACCACCAGCCATTTCCTTGACACAGTCGGCCTGATCACCGTGTCTACCGCTGGGTATTGCCACGGGCGGTATGTCCTGAGTAGCATTTACGCCGCCTGCGCCCTAGCTGCGTTAACTTGCTTCGTTATCAGGCTGACAAAAAATTGTATG…
	89	SXMJY20230719	L1.8	China:Shanxi	2023	ATGTTGGGGAAATGCTTGACCGCGGGTTGTTGCTCGCAATTGCTTTTTTTGTGGTGTATCGTGCCGTTCTGGCTTGCTGCGCTCGTCAGCGCCAGCAGCAACAGCAGCTCCCATTTACAGTCGATTTATAACTTGACGATATGTGAGCTGAATGGCACAGATTGGCTGAGCAATAAGTTTGACTGGGCAGTGGAGACTTTCGTCATCTTTCCCGTGTTGACTCACATTGTCTCTTACGGTGCCTTAACCACTAGCCATCTTCTTGACACGGTCGGTCTGATCACTGTGTCCACCGCCGGATATTGTCACGGGCGGTATGTGTTGAGTAGCATCTACGCTGTCTGCGCCCTGGCTGCGTTTTCTTGCTTCGCCATTAGGTTGACAAAAAATTGCATGTCC…
	90	SXMJY20230725	L1.8	China:Shanxi	2023	ATGTTGGGGAAATGCTTGACCGCGGGTTGTTGCTCGCAATTGCTTTTTTTGTGGTGTATCGTGCCGTTCTGGCTTGCTGCGCTCGTCAGCGCCAACAGCAACAGCAGCTCCCATTTACAGTTGATTTATAACTTGACGATATGTGAGCTGAATGGCACAGATTGGCTGGGCGAAAAGTTTGACTGGGCAGTGGAGACTTTCGTCATCTTTCCTGTGTTGACTCACATTGTCTCTTACGGTGCCTTAACCACTAGCCATCTTCTTGACACGGTCGGTCTGATCACTGTGTCCACCGCCGGATATTATCACGGGCGGTATGTGTTGAGTAGCATCTACGCTGTCTGCGCCCTGGCTGCGTTTTCTTGCTTCGCCATTAGGTTGACAAAAAATTGCATGTCC…
	91	SXMJY20230917	L1.8	China:Shanxi	2023	ATGTTGGGGAAATGCTTGACCGCGGGCTACTGCTTGCAATCGCATTTTTTGTGGTGTATCGTGCCGTTTTGTTTTACTGCGCTCGTCAGCGCCAGCAACAACAACAGCTCCCACTTACAGTTGATTTATAACCTGACAATATGTGAGCTGAATGGCACCGATTGGCT---GAAGGATAAGTTTGACTGGGCAGTGGAGACTTTCGTTATCTTTCCTGTGTTGACTCACATTGTCTCTTACGGTGCCCTCACCACTAGCCATTTTCTCGACACGGTTGGCCTGGCCACCGTGTCCGCCGCCGGTTACCACCACGGGCGGTATGTATTGAGTAGCATCTACGCTGTCTGTGCCCTGGCTGCGTCGGTTTGCTTCGCCATTAGGTTGGCAAAAAATTGCATG…
	92	SXMJY20231101	L1.8	China:Shanxi	2023	ATGTTGGGGAAATGCTTGACCGCGGGTTGTTGCTCGCAATTGCTTTTTTTGTGGTGTATCGTGCCGTTCTGGCTTGCTGCGCTCGTCAGCGCCAGCAGCAACAGCAGCTCCCATTTACAGTCGATTTATAACTTGACGATATGTGAGCTGAATGGCACAGATTGGCTGAGCAATAAGTTTGACTGGGCAGTGGAGACTTTCGTCATCTTTCCCGTGTTGACTCACATTGTCTCTTACGGTGCCTTAACCACTAGCCATCTTCTTGACACGGTCGGTCTGATCACTGTGTCCACCGCCGGATATTGTCACGGGCGGTATGTGTTGAGTAGCATCTACGCTGTCTGCGCCCTGGCTGCGTTTTCTTGCTTCGCCATTAGGTTGACAAAAAATTGCATGTCC…
	93	SXMJY20231101100	L1.8	China:Shanxi	2023	ATGTTGGGGAAATGCTTGACCGCGGGTTGTTGCTCGCAATTGCTTTTTTTGTGGTGTATCGTGCCGTTCTGGCTTGCTGCGCTCGTCAGCGCCAGCAGCAACAGCAGCTCCCATTTACAGTCGATTTATAACTTGACGATATGTGAGCTGAATGGCACAGATTGGCT---GAGCAAAAAGTTTGACTGGGCAGTGGAGACTTTCGTCATCTTTCCCGTGTTGACTCACATTGTCTCTTGCGGTGCCTTAACCACTAGCCATCTTCTTGACACGGTCGGTCTGATCACTGTGTCCACCGCCGGATATTGTCACGGGCGGTATGTGTTGAGTAGCATCTACGCTGTCTGCGCCCTGGCTGCGTTTTCTTGCTTCGCCATTAGGTTGACAAAAAATTGCATG…
	94	SXMJY20231101101	L1.8	China:Shanxi	2023	ATGTTGGGGAAATGCTTGACCGCGGGTTGTTGCTCGCAATTGCTTTTTTTGTGGTGTATCGTGCCGTTCTGGCTTGCTGCGCTCGTCAGCGCCAGCAGCAACAGCAGCTCCCATTTACAGTCGATTTATAACTTGACGATATGTGAGCTGAATGGCACAGATTGGCT---GAGCAATAAGTTTGACTGGGCAGTGGAGACTTTCGTCATCTTTCCCGTGTTGACTCACATTGTCTCTTGCGGTGCCTTAACCACTAGCCATCTTCTTGACACGGTCGGTCTGATCACTGTGTCCACCGCCGGATATTGTCACGGGCGGTATGTGTTGAGTAGCATCTACGCTGTCTGCGCCCTGGCTGCGTTTTCTTGCTTCGCCATTAGGTTGACAAAAAATTGCATG…
	95	SXMJY20231101106	L1.8	China:Shanxi	2023	ATGTTGGGGAAATGCTTGACCGCGGGTTGTTGCTCGCAATTGCTTTTTTTGTGGTGTATCGTGCCGTTCTGGCTTGCTGCGCTCGTCAGCGCCAACAGCAACAGCAGCTCCCATTTACAGTTGATTTATAACTTGACGATATGTGAGCTGAATGGCACAGATTGGCT---GGGCGAAAAGTTTGACTGGGCAGTGGAGACTTTCGTCATCTTTCCTGTGTTGACTCACATTGTCTCTTACGGTGCCTTAACCACTAGCCATCTTCTTGACACGGTCGGTCTGATCACTGTGTCCACCGCCGGATATTATCACGGGCGGTATGTGTTGAGTAGCATCTACGCTGTCTGCGCCCTGGCTGCGTTTTCTTGCTTCGCCATTAGGTTGACAAAAAATTGCATG…
	96	SXMJY2023110198	L1.8	China:Shanxi	2023	ATGTTGGGGAAATGCTTGACCGCGGGTTGTTGCTCGCAATTGCTTTTTTTGTGGTGTATCGTGCCGTTCTGGCTTGCTGCGCTCGTCAGCGCCAACAGCAACAGCAGCTCCCATTTACAGTCGATTTATAACTTGACGATATGTGAGCTGAATGGCACAGATTGGCT---GAGCAATAAGTTTGACTGGGCAGTGGAGACTTTCGTCATCTTTCCCGTGTTGACTCACATTGTCTCTTGCGGTGCCTTAACCACTAGCCATCTTCTTGACACGGTCGGTCTGATCACTGTGTCCACCGCCGGATATTATCACGGGCGGTATGTGTTGAGTAGCATCTACGCTGTCTGCGCCCTGGCTGCGTTTTCTTGCTTCGCCATTAGGTTGACAAAAAATTGCATG…
	97	SXMJY20231102	L1.8	China:Shanxi	2023	ATGTTGGGGAAATGCTTGACCGCGGGTTGTTGCTCGCAATTGCTTTTTTTGTGGTGTATCGTGCCGTTCTGGCTTGCTGCGCTCGTCAGCGCCAGCAGCAACAGCAGCTCCCATTTACAGTCGATTTATAACTTGACGATATGTGAGCTGAATGGCACAGATTGGCTGAGCAATAAGTTTGACTGGGCAGTGGAGACTTTCGTCATCTTTCCCGTGTTGACTCACATTGTCTCTTACGGTGCCTTAACCACTAGCCATCTTCTTGACACGGTCGGTCTGATCACTGTGTCCACCGCCGGATATTGTCACGGGCGGTATGTGTTGAGTAGCATCTACGCTGTCTGCGCCCTGGCTGCGTTTTCTTGCTTCGCCATTAGGTTGACAAAAAATTGCATGTCC…
	98	SXTZ20210227	L5	China:Shanxi	2021	ATGTTGGGGAAATGCTTGACCGCGGGCTGTTGCTCGCAATTGCTTTCTTTGTGGTGTATCGTGCCGTTCTGTTTTGCTGTGCTCGCCAACGCCAGCAACGACAGCAGCTCCCATTTACAGCTGATTTACAACTTGACGCTATGTGAGCTGAATGGCACAGATTGGCT---AGCTAACAAATTTGATTGGGCAGTGGAGAGTTTTGTCATCTTTCCCGTTTTGACTCACATTGTTTCCTATGGTGCCCTTACCACTAGCCATTTCCTTGACACAGTCGCTTTAGTCACTGTGTCTACCGCCGGGTTTGTTCACGGGCGGTATGTCCTAAGTAGCATCTACGCGGTCTGTGCCCTGGCTGCGTTGACTTGCTTCGTCATTAGGTTTGCAAAGAATTGCATG…
	99	SXTZ20210530	L1.8	China:Shanxi	2021	ATGTTGGGGAAATGCTTGACCGCGGGTTATTGCTCGCAATTGCCTTTTTTGTGGTATATCGTGCCATTCTGTTTTGTTGCGCTCGTCAACGCCAACAACAGCAGCGGCTCCCACTTACAGTTGATTTATAACCTGACGATATGTGAGCTGAATGGCACAGACTGGCTAAGAAACAATAATTTTGACTGGGCAGTGGAGACCTTTGTCATTTTTCCTGCATTGACTCACATTGTCTCTTATGGCGCCCTCACCACTAGCCACTTTCTTGACACGGTCGGCCTGATCACTGTGTCCACCGCTGGATACTACCACCATCGGTATGTATTGAGTAGCATCTACGCTGTCTGTGCCCTGGCTGCGTTTGTCTGCTTCGCCATTAGGTCGGCGAAAAATTGCATG…
	100	SXTZ20210604	L1.8	China:Shanxi	2021	ATGTGGGGGAAATGCTTGACCGCGGGTTATTGCTCGCAATTGCCTTTTTTGTGGTATATCGTGCCATTCTGTTTTGTTGCGCTCGTCAACGCCAACAACAGCAGCGGCTCCCACTTACAGTTGATTTATAACCTGACGATATGTGAGCTGAATGGCACAGACTGGCTAAGAAACAATAATTTTGACTGGGCAGTGGAGACCTTTGTCATTTTTCCTGCATTGACTCACATTGTCTCTTATGGCGCCCTCACCACTAGCCACTTTCTTGACACGGTCGGCCTGATCACTGTGTCCACCGCTGGATACTACCACCATCGGTATGTATTGAGTAGCATCTACGCTGTCTGTGCCCTGGCTGCGTTTGTCTGCTTCGCCATTAGGTCGGCGAAAAATTGCATG…
	101	SXTZ2022051501	L1.8	China:Shanxi	2022	ATGTTGGGGAAATGCTTGACCGCGGGTTATTGCTCGCAATTGCCTTGTTTGTGGTATATCGTGCCATTCTGTTTTGCTGCGCTCGTCAACGCCAGCAACAACAACAGCTCCCATTTGCAGTTGATTTATAACCTGACGATATGTGAGCTGAATGGCACAGAATGGCT---GAACGAAAATTTTCCTTGGGCAGTAGAGACTTTCGTTATTTTTCCTGTTTTAACTCATATCGTCTCTTACGGTGCCCTCACCACTAGCCATTTTCTTGACACGGTCGGTCTGATCACTGTGTCCACCGCCGGGTACTATCACGGGCGGTATGTATTAAGTAGCATCTACGCTGTCTGTGCCCTAGCTGCGCTTGTTTGCTTCGTCATTAGGTTGGTAAAAAATTGCATG…
	102	SXTZ2022051502	L1.8	China:Shanxi	2022	ATGTTGGGGAAATGCTTGACCGCGGGTTATTGCTCGCAATTGCTTTTTTTGTGGTATATCGTGCCATTCTGTTTTGTTGCGCTCGTCAACGCCAACAACAGCAGCGGCTCCCACTTACAGTTGATTTATAACCTGACGATATGTGAGCTGAATGGCACAGACTGGCTAAGAAACAATAATTTTGACTGGGCAGTGGAGACCTTTGTCATTTTTCCTGCATTGACTCACATTGTCTCTTATGGCGCCCTCACCACTAGCCACTTTCTTGACACGGTCGGCCTGATCACTGTGTCCACCGCTGGATACTATCACCATCGGTATGTATTGAGTAGCATCTACGCTGTCTGTGCCCTGGCTGCGTTTGTCTGCTTCGCCATTAGGTCAGCGAAAAATTGCATG…
	103	SXTZ2022091901	L1.8	China:Shanxi	2022	ATGTTGGGGGAATGCTTGACCGCGGGTTATTGCTCGCAATTGCTTTTTTTGTGGTATATCGTGCCATTCTGTTTTGTTGCGCTCGTCAACGCCAACAACAGCAGCGGCTCCCACTTACAGTTGATTTATAACCTGACGATATGTGAGCTGAATGGCACAGACTGGCTAGAAAAAAATAATTTTGACTGGGCAGTGGAGACCTTTGTCATTTTTCCTGCATTGACTCACATTGTCTCTTATGGCGCCCTCACCACTAGCCACTTTCTTGACACGGTCGGCCTGATCACTGTGTCCACCGCTGGATACTACCACCATCGGTATGTATTGAGTAGCATCTACGCTGTCTGTGCCCTGGCTGCGTTTGTCTGCTTCGCCATTAGGTCGGCGAAAAATTGCATG…
	104	SXTZ2022091902	L1.8	China:Shanxi	2022	ATGTTGGGGAAATGCTTGACCGCGGGTTATTGCTCGCAATTGCCTTTTTTGTGGTATATCGTGCCATTCTGTTTTGCTGCGCTCGTCAACGCCAACAACGACAGCAGCTCCCATTTGCAGTTGATTTATAACCTGACGATATGTGAGCTGAATGGCACAGAATGGCT---GGACAAAAATTTTTCTTGGGCAGTAGAGACTTTCGTTATTTTTCCTGTTTTAACTCATATCGTCTCTTACGGTGCCCTCACCACTAGCCATTTTCTTGACACGGTCGGTCTGATCACTGTGTCCACCGCCGGGTACTATCGCGGGCGGTATGTATTAAGTAGCATCTACGCTGTCTGTGCCCTAGCTGCGCTTGTTTGCTTCGTCATTAGGTTGGTAAAAAATTGCATG…
	105	SXTZ20230115	L1.8	China:Shanxi	2023	ATGTTGGGGAAATGCTTGACCGCGGGTTATTGCTCGCAATTGCCTTTTTTGTGGTATATCGTGCCATTCTGTTTTGCTGCGCTCGTCAACGCCAACAACGACAGCAGCTCCCACTTGCAGTTGATTTATAACCTGACGATATGTGAGCTGAATGGCACAGAATGGCT---GGACAAAAATTTTCCTTGGGCAGTAGAGACTTTCGTTATTTTTCCTGTTTTAACTCATATCGTCTCTCACGGTGCCCTCACCACTAGCCATTTTCTTGACACGGTCGGTCTGATCACTGTGTCCACCGCCGGGTACTATCGCGGGCGGTATGTATTAAGTAGCATCTACGCTGTCTGTGCCCTAGCTGCGCTTGTTTGCTTCGTCATTAGGTTGGTAAAAAATTGCATG…
	106	SXTZ20230504	L1.8	China:Shanxi	2023	ATGTTGGGGAAATGCTTGACCGCGGGTTATTGCTCGCAATTGCTTTTTTTGTGGTATATCGTGCCATTCTGTTTTGTTGCGCTCGTCAACGCCAACAACAGCAGCGGCTCCCACTTACAGTTGATTTATAACCTGACGATATGTGAGCTGAATGGCACAGACTGGCTAAAAAAACCTAATTTTGACTGGGCAGTGGAGACCTTTGTCATTTTTCCTGCATTGACTCACATTGTCTCTTATGGCGCCCTCACCACTAGCCACTTTCTTGACACGGTCGGCCTGATCACTGTGTCCATCGCTGGATACTACCACCGTCGGTATGTATTGAGTAGCATCTACGCTGTCTGTGCCCTGGCTGCGTTTGTCTGCTTCGCCATTAGGTTGGCGAAAAATTGCATG…
	107	SXTZ20230526	L5	China:Shanxi	2023	ATGTTGGGGAAATGCTTGACCGCGGGCTGTTGCTCGCAATTGCTTTTTTTGTGGTGTATCGTGCCGTTTTATTTTGCTGTGCTCGCCAACGCCAGCAGCAACAGCAGCTCCCATCTACAGCTGATTTACAACTTGACGCTATGTGAGCTGAATGGCACAGATTGGCT---AGCTAACAAATTTGATTGGGCAGTGGAGAGTTTTGTCATCTTTCCCGTTTTGACTCACATTGTCTCCTATGGTGCCCTCACTACTAGCCATTTCCTTGACACAGTCGCTTTAGTCACTGTGTCTACCGCCGGGTTTGTTCACGGGCGGTATGTCCTAAGTAGCATCTACGCGGTCTGTGCCCTGGCTGCGTTGACTTGCTTCGTCATTAGGTTTGCAAAGAATTGCATG…
	108	SXYHL20210609	L8	China:Shanxi	2021	ATGTTGGGGAAATGCTTGACCGCGTGCTGTTGCTCGCGATTGCTTTTTTTGTGGTGTATCGTGCCGTCCTATCTTGCTGTGCTCGTCAACGCCAGCAACAGCAACAGCTCCCATATTCAGTTGATTTATAACTTAACGCTATGTGAGCTGAATGGCACAGATTGGCT---GGCACAAAAATTTGACTGGGCAGTGGAGACTTTTGTCATCTTCCCCGTGTTGACTCACATTGTTTCCTATGGGGCACTCACCACCAGCCATTTCCTTGACACAGTTGGTCTGGCCACTGTGTCCACCGCCGGATATTATCACGGGCGGTATGTCTTGAGTAGCATTTACGCAGTCTGTGCTCTGGCTGCGCTGATTTGCTTTGTCATTAGGCTTGCGAAGAACTGCATG…
	109	SXYJ20230331	L1.8	China:Shanxi	2023	ATGTTGGGGAAATGCTTGACCGCGGGTTATTGCTCACAATTGCTTTCTTTGTGGTATATCGTGCCATTCTGTTTTGCTGCGCTCGTCGGCGCCAGCAACAACGGCAGCTCCCATCTACAGTTGATTTATAACCTAACGATATGTGAGCTGAATGGCACAGACTGGCT---GAATAACAGTTTTGACTGGGCAGTGGAGACTTTCGTCATTTTTCCCGTGTTGACTCACATTGTCTCTTACGGTGCCCTTACCACTAGTCATTTTCTTGACACGGTCGGCCTGACCACTGTGTCCGCCGCCGGATATGTTCACGGGCGGTATGTATTGAGTAGCATCTACGCAGTCTGTGCCCTGGCCGCGTTTGTCTGCTTTGCTATTAGGTTGGCAAAAAATTGCATG…
	110	SXZH20230909	L1.8	China:Shanxi	2023	ATGTCGGGGAAATGCTTGACCGCGGGTTATTGCTCGCGATTGCCTTTTTTGTGGTATATCGTGCCATTCTGTTTTGTTGCGTTTGTCAACGCCGACAACAACAGCAGCTCCCACTTACAGTTGATTTACAACCTAACGATATGTGAGCTGAATGGCACAGAATGGCT---GAATAAAAATTTCTCTTGGGCAGTGGAGACTTTCGTTATTTTTCCTGTGTTAACTCACATTGTCTCTTACGGTGCCCTCACCACCAGCCATTTCCTTGACACGGTCGGCCTAGTCACTGTGTCCACCGCCGGGTATTATCACGGGCGGTACGTATTGAGTAGCATCTACGCTGTCTGTGCACTGGCTGCGTTTGTCTGCTTCGCCATTCGGTTGGCGAAAAATTGCATG…
	111	SXZLY20231011	L1.8	China:Shanxi	2023	ATGTTGGGGAAATGCTTGACCGCGGGTTATTGCTCGCAATTGCCTTTTTTGTGGTATATCGTGCCATTCTGTTTTGCTGCGCTCGTCAACGCCAGCAGCAACAACAGCTCCCATTTGCAGTTGATTTATAACCTGACGATATGTGAGCTGAATGGCACAGAATGGCT---GGACAAAAATTTTCCCTGGGCAGTAGAGACTTTCGTTATTTTTCCTGTTTTAACTCATATCGTCTCTTACGGTGCCCTCACCACTAGCCATTTTCTTGACACGGTCGGTCTGATCACTGTGTCCACCGCCGGGTACTATCACGGGCGGTATGTATTAAGCAGCATCTACTCTGTCTGTGCCCTAGCTGCGCTTGTTTGCTTCGTCATTAGGTTGGTAAAAAATTGCATG…
	112	SXZY20210302	L8	China:Shanxi	2021	ATGTTGGGGAAATGCTTGACCGCGTGCTGTTGCTCGCGATTGCTTTTTTTGTGGTGTATCGTGCCGTCCTATCTTGCTGTGCTCGTCAACGCCAGCAACAGCAACAGCTCCCATATTCAGTTGATTTATAACTTAACGCTATGTGAGCTGAATGGCACAGATTGGCT---GGCACAAAAATTTGACTGGGCAGTGGAGACTTTTGTCATCTTCCCCGTGTTGACTCACATTGTTTCCTATGGGGCACTCACCACCAGCCATTTCCTTGACACAGTTGGTCTGGCCACTGTGTCCACCGCCGGATATTATCACGGGCGGTATGTCTTGAGTAGCATTTACGCAGTCTGTGCTCTGGCTGCGCTGATTTGCTTTGTCATTAGGCTTGCGAAGAACTGCATG…
	113	SXZY20230917	L1.8	China:Shanxi	2023	ATGTTGGGGAAATGCTTGACCGCGGGCTACTGCTTGCAATCGCATTTTTTGTGGTGTATCGTGCCGTTTTGTTTTACTGCGCTCGTCAGCGCCAGCAACAACAACAGCTCCCACTTACAGTTGATTTATAACCTGACAATATGTGAGCTGAATGGCACCGATTGGCT---GAAGGATAAGTTTGACTGGGCAGTGGAGACTTTCGTTATCTTTCCTGTGTTGACTCACATTGTCTCTTACGGTGCCCTCACCACTAGCCATTTTCTCGACACGGTTGGCCTGGCCACCGTGTCCGCCGCCGGTTACCACCACGGGCGGTATGTATTGAGTAGCATCTACGCTGTCTGTGCCCTGGCTGCGTCGGTTTGCTTCGCCATTAGGTTGGCAAAAAATTGCATG…
	114	SXZY20231011	L1.8	China:Shanxi	2023	ATGTTGGGGAAATGCTTGACCGCGGGTTATTGCTCGCCGTTGCCTTTTTTGTGGTGTATCGTGCTATTCTGTTTTACTGTGCTTGTCAACGCCAGCGACAACAGCAGCTCCCATTTACAGTTGATTTATAACCTGACGATATGTGAGCTGAACGGCACGGATTGGCT---GAACGACCGCTTTGATTGGGCAGTGGAGACTTTCGTTATCTTTCCTGTGTTGACTCATGTTGTCTCTTATGGCGCTCTTACCACCAGCCATTTTCTCGACACGGTCGGCCTGATCACTGTGTCCACTGCCGGTTATTATCACGGGCGGTATGTATTGAGTAGCATCTACGCCGTCTGTGCCCTGGCTGCGTTGGTCTGCTTCGCCATTAGGTTGGCGAAAAATTGCATG…

## Sheet: Table S3
	Table S3 The list of 60 ORF5 nucleotide sequences downloaded form NCBI
	Sequence number	Accession number and Strain name	Lineage	Country/Province	Strain Collection date
	1	OR548223.1 25-2	L8	China:Hebei	2023-02-14
	2	OR548224.1 SD 2-1	L8	China:Hebei	2023-02-14
	3	OR548226.1 PRRSV-7-1	L1.8	China:Hebei	2023-02-14
	4	OR548227.1 PRRSV-6-2	L8	China:Hebei	2023-02-14
	5	OR548228.1 HB-08	L1.8	China:Hebei	2023-02-14
	6	OR548229.1 HB-06	L1.8	China:Hebei	2023-02-14
	7	OR548230.1 HB-02	L1.8	China:Hebei	2023-02-14
	8	OR548231.1 CZ-06	L1.8	China:Hebei	2023-02-14
	9	OR548232.1 CZ-04	L1.8	China:Hebei	2023-02-14
	10	OR548233.1 CZ-03	L1.8	China:Hebei	2023-02-14
	11	OR548234.1 CZ-01	L1.8	China:Hebei	2023-02-14
	12	OR548235.1 BD12	L8	China:Hebei	2023-02-14
	13	OR548236.1 BD08	L8	China:Hebei	2023-02-14
	14	OR548237.1 BD06	L8	China:Hebei	2023-02-14
	15	OR548238.1 SD SH 9-8	L1.5	China:Hebei	2023-02-14
	16	OR548239.1 YM2 9-2	L5	China:Hebei	2023-02-14
	17	OR548240.1 SD SH	L5	China:Hebei	2023-02-14
	18	OR548241.1 SD BZ 15-5	L5	China:Hebei	2023-02-14
	19	OR548242.1 BZ4-19	L5	China:Hebei	2023-02-14
	20	OR548243.1 BZ4-2	L5	China:Hebei	2023-02-14
	21	OR548244.1 BZ4-12	L5	China:Hebei	2023-02-14
	22	OR790896.1 fs_2108	L8	China:Liaoning	2021-08-21
	23	PP315338.1 SXWN-4	L1.8	China:Shanxi	2022-06-01
	24	PP315340.1 SXWN-2	L1.8	China:Shanxi	2022-04-01
	25	MW625865.1	L1.8	China:Hebei	2022
	26	MW625868.1	L1.8	China:Hebei	2022
	27	MZ440849.1	L5	China:Hebei	2021-04-18
	28	MZ440850.1	L1.8	China:Hebei	2021-04-20
	29	MZ643981.1	L8	China:Hebei	2021-06-25
	30	MZ643982.1	L8	China:Hebei	2021-06-25
	31	MZ643983.1	L8	China:Hebei	2021-06-25
	32	OL546227.1 HBTZJ997-2011	L1.5	China:Hebei	2021
	33	OL546240.1 HBTZJ1519-2012	L1.5	China:Hebei	2021
	34	ON248885.1	L1.8	China:Hebei	2021-10-01
	35	ON248888.1	L5	China:Shanxi	2021-10-01
	36	ON248890.1	L8	China:Shanxi	2021-11-01
	37	ON248891.1	L3	China:Shanxi	2021-11-01
	38	ON248900.1	L1.5	China:Hebei	2021-11-01
	39	ON248906.1	L1.8	China:Shanxi	2021-12-01
	40	ON248907.1	L1.8	China:Shanxi	2021-12-01
	41	ON248908.1	L1.8	China:Shanxi	2021-12-01
	42	ON248910.1	L1.8	China:Hebei	2021-12-01
	43	ON248911.1	L1.8	China:Liaoning	2021-12-01
	44	ON248912.1	L1.5	China:Shanxi	2021-12-01
	45	ON248915.1	L1.8	China:Liaoning	2021-12-01
	46	ON248926.1	L8	China:Liaoning	2022-01-01
	47	OP373974.1	L8	China:Hebei	2022-05-01
	48	OP373982.1	L5	China:Shanxi	2022-06-01
	49	OP373986.1	L1.8	China:Liaoning	2022-07-01
	50	OP938754.1 BZ-3-06	L1.5	China:Hebei	2022-10-04
	51	OP938761	L1.5	China:Hebei	2022-09-27
	52	OQ818692.1 SH 9-6	L1.5	China:Hebei	2023-02-14
	53	OR548216.1 SD-8	L8	China:Hebei	2023-02-14
	54	OR548217.1 SD-5	L8	China:Hebei	2023-02-14
	55	OR548218.1 SD-3	L8	China:Hebei	2023-02-14
	56	OR548219.1 25-15	L8	China:Hebei	2023-02-14
	57	OR548220.1 25-9	L8	China:Hebei	2023-02-14
	58	OR548221.1 25-5	L8	China:Hebei	2023-02-14
	59	OR548222.1 25-4	L8	China:Hebei	2023-02-14
	60	PP315349.1 SXWN-3	L1.8	China:Shanxi	2022-04-01

## Sheet: Table S4
		Table S4 The list of representative strains of 14 different lineages downloaded from NCBIThe list of 60 ORF5 nucleotide sequences downloaded form NCBI
		Sequence number	Accession number and Strain name	Lineage	Country	Strain Collection date
		1	KF001144.1 GZ11-G1	PRRSV-1	China	2011-04-30
		2	M96262.2 Lelystad	PRRSV-1	Holland‌‌	2000-11-08
		3	JN662424.1 GM2	L3	China	2011-01-01
		4	JQ308798.1 QYYZ	L3	China	2011-01-16
		5	EF112445.1 JXA1	L8	China	2006-11-09
		6	EF635006.1 HUN4	L8	China	2007-05-28
		7	AY032626.1 CH-1a	L8	China	2001-04-14
		8	EU807840.1CH-1R	L8	China	2008-06-07
		9	AF331831.1BJ-4	L5	China	2000-12-22
		10	AF066183.4RespPRRS MLV	L5	USA	2005-05-26
		11	AY150564.1VR-2332	L5	USA	2002-09-16
		12	MF326985.1 IA-2024-NADC34	L1.5	USA	2017-06-13
		13	KP861625.1CHsx1401	L1.8	China	2014-08-30
		14	JN654459.1NADC30	L1.8	USA	2011-09-07

## Sheet: Table S5
Table S4 The list of 17 genome-wide sequences of PRRSV with corresponding information
Sequence number	Strain name	Major parent	Begin	finish	Minor parent 1	P-value	Begin	finish	Minor parent 2	P-value	Begin	finish	Minor parent 3	P-value	Begin	finish	Minor parent 4	P-value
1	HB202101	L1.8	780	2048	L8	2.44e-42	7850	8780	L1.8	3.4e-47	12824	13094	L3	0.000847
2	HB202102	L1.8	780	2048	L8	3.45e-44	7851	8780	L8	3.06e-47	12825	13095	L3	0.000633
3	HB202103	L1.8	780	2048	L8	4.09e-42	7851	8780	L8	3.06e-47	12825	13095	L3	0.000633
4	HB202201	L1.8	780	2048	L8	1.26e-42	7851	8780	L8	2.27e-46	12078	13168	L1.5	2.22e-37
5	HB202202	L1.8	780	2048	L8	5.12e-42	7851	8780	L8	4.19e-47	12267	13168	L1.5	4.38e-31
6	HB202203	L1.8	780	2048	L8	2.95e-43	7856	8762	L8	1.17e-23	12077	14431	L1.5	1.02e-42
7	HB202204	L1.8	780	2048	L8	6.6e-43	7856	8761	L8	2.83e-23	12077	14431	L1.5	2.96e-42
8	LNBJ202301	L1.8	780	2048	L8	8.73e-44	7593	8847	L8	4.89e-37	12825	13095	L3	0.00218
9	LNBJ202302	L1.8	780	1716	L8	1.52e-37	7657	8780	L8	2.91e-32	12825	13095	L3	0.00149
10	LNBJ202303	L1.8	780	2048	L8	2.95e-43	7856	8762	L8	1.17e-23	12077	14431	L1.5	1.02e-42
11	LNFX2022	L1.8	780	2048	L8	5.61e-43	7856	8762	L8	3.99e-23	12078	14431	L1.5	6.62e-42
12	LNFX2023	L1.8	780	2048	L8	5e-43	7856	8761	L8	2.6e-23	12077	14431	L1.5	3.24e-42
13	SX202201	L1.8	5297	6200	L8	3.67e-45	6865	8048	L8	4.35e-44	12077	14425	L1.5	6.67e-41
14	SX202202	L1.8	1	2015	L8	3.33e-69	5405	11212	L8	1.1e-84
15	SX202203	L1.8	16	501	L8	2.86e-16	693	2015	L8	4.07e-44	7824	8780	L8	2.54e-39	12124	14425	L1.5	1.84e-48
16	SXTZ202201	L1.8	780	2048	L8	8.47e-43	7856	8761	L8	2.6e-23	12077	14431	L1.5	5.93e-43
17	SXZY202301	L1.8	780	2048	L8	4.53e-41	7851	8780	L8	2.95e-41	12077	14431	L1.5	2.21e-43

## Sheet: Table S6
Table S5 The list of 10 genome-wide sequences of PRRSV downloaded form NCBI with corresponding information
Sequence number	Accession number and Strain name	Major parent	Begin	finish	Minor parent 1	P-value	Begin	finish	Minor parent 2	P-value	Begin	finish	Minor parent 3	P-value	Begin	finish	Minor parent 4	P-value
1	MZ712110.1 HB2104	L8.7	1811	5770	L1.8	2.52066e-96	5804	6716	L5.1	3.56833e-26	12712	12966	L1.5	0.00958985
2	OK095299.1 BJ2021	L1.8	5666	6417	L8.7	9.14386e-19	11450	11932	L8.1	0.00191181	12088	12948	L3.5	1.14276e-15
3	ON180781.1 YC-2020	L1.8	5262	8069	L8.7	9.97415e-19	12115	14477	L1.5	2.42574e-54
4	OP734316.1 CHbj2101	L1.8	1	1081	L8.7	2.20632e-36	1309	1827	L8.1	0.000108755	5578	8772	L8.7	1.05671e-64	11874	13421	L3.5	2.59136e-46
5	OP734317.1 CHbj2102	L1.8	45	1081	L8.7	5.52068e-36	1309	1827	L8.1	0.000126157	5578	8772	L8.7	1.05336e-61	11874	13420	L3.5	9.67959e-46
6	OP734318.1 CHbj2103	L1.8	45	2019	L8.7	2.69e-12	5390	5632	L8.7	9.51e-09	8256	8772	L8.7	1.18e-26	11874	13421	L3.5	2.7e-56
7	OR662185.1 BDSP-1	L1.8	1	2020	L8.7	3.83057e-14	5405	9037	L8.7	4.52868e-16	13936	14151	L8.7	3.52291e-09
8	OR753369.1 CHNMGKL1-2304	L1.5	No recombination
9	OL5.116360.1 LNTZJ1341-2012	L1.5	No recombination
10	OR115682.1 BZ-4-19	L5.1	No recombination
